# Supplementary material for: The Use of Deep Learning-Based Intelligent Music Signal Identification and Generation Technology in National Music Teaching
Source: Front Psychol. 2022 Jun 22;13:762402. doi: 10.3389/fpsyg.2022.762402 (PMC9257106; doi:10.3389/fpsyg.2022.762402)
Supplement: Supplementary file 1 [file Data_Sheet_1.ZIP]

Archive with 18 entries (17 files):
- data/
- data/1.vsdx
- data/2.vsdx
- data/3.vsdx
- data/4.vsdx
- data/5.vsdx
- data/6.opj
- data/7.opj
- data/8-a.opj
- data/8-b.opj
- data/8-c.opj
- data/8-d.opj
- data/8-e.opj
- data/9-a.opj
- data/9-b.opj
- data/9-c.opj
- data/data 2.xlsx
- data/data1.xlsx
