# Supplementary material for: The Use of Deep Learning-Based Intelligent Music Signal Identification and Generation Technology in National Music Teaching
Source: Front Psychol. 2022 Jun 22;13:762402. doi: 10.3389/fpsyg.2022.762402 (PMC9257106; doi:10.3389/fpsyg.2022.762402)
Supplement: Supplementary file 1 [file Data_Sheet_1.ZIP › data/data 2.xlsx]

## Sheet: 6
	0	0.889
	1000	0.394
	2000	0.287
	3000	0.235
	4000	0.195
	5000	0.168
	6000	0.115

## Sheet: 7
		128	256	512	1024
	0	0.899	0.872	0.824	0.778
	1000	0.762	0.675	0.588	0.4
	2000	0.668	0.5	0.384	0.188
	3000	0.625	0.5	0.354	0.158
	4000	0.623	0.475	0.338	0.146
	5000	0.621	0.478	0.325	0.135
	6000	0.62	0.477	0.325	0.133

## Sheet: 8
0.01248	3.19049	0.02555	0.65719	0.02697	2.62801	0.0285	3.56537	0.02047	0.68239
0.00888	15.5008	0.01476	15.0228	0.02364	15.23	0.02172	15.7185	0.02778	15.5726
0.03353	2.96916	0.04281	2.65302	0.04032	6.21459	0.04937	3.48975	0.03082	3.2185
0.04072	26.9469	0.04281	34.7138	0.04032	33.4168	0.04937	32.733	0.05153	22.3398
0.03712	6.67912	0.05684	6.14025	0.04985	4.51929	0.06711	6.24447	0.06859	2.45264
0.06537	25.0498	0.07464	1.94022	0.07655	32.8494	0.06346	30.0539	0.0826	20.6448
0.04791	2.45272	0.07086	4.00186	0.08322	7.16513	0.08798	1.96656	0.0826	4.63721
0.06177	4.49741	0.07788	34.082	0.07655	13.4661	0.08798	14.0549	0.096	14.0911
0.08334	0.92446	0.08165	5.42745	0.1061	3.37276	0.1125	3.05764	0.09234	1.10926
0.09053	14.0464	0.10269	0.59139	0.11945	28.1652	0.12971	28.7467	0.11305	18.749
0.11158	1.87303	0.10269	4.36374	0.11945	12.5842	0.14067	1.90174	0.11671	12.5343
0.11517	18.6311	0.09568	13.2463	0.13232	4.32331	0.1438	4.0731	0.11975	1.81234
0.11877	4.2023	0.0919	10.757	0.13232	11.5651	0.16467	4.13792	0.13376	3.93413
0.11517	12.8027	0.10971	28.3247	0.149	3.02979	0.16467	5.44506	0.14716	0.40618
0.14341	0.85069	0.10971	11.2614	0.16855	24.6472	0.12293	5.52068	0.17822	2.86696
0.16138	2.8216	0.12697	12.8954	0.16855	5.13666	0.12658	6.24447	0.17822	4.21034
0.15779	4.49741	0.12319	1.87443	0.1919	6.42038	0.12658	12.6073	0.14046	4.56188
0.13314	4.79252	0.13722	11.7549	0.1981	7.02794	0.14745	6.81702	0.11975	6.39491
0.14033	11.6433	0.14423	0.59139	0.20144	7.7041	0.17875	6.24447	0.14046	6.18148
0.14033	6.02566	0.14423	3.8593	0.16855	8.11567	0.17875	8.34021	0.13681	10.3497
0.15779	7.19557	0.16527	2.79558	0.1919	18.0033	0.1511	8.84795	0.16787	6.82178
0.16498	5.07709	0.17229	4.28698	0.18523	9.60518	0.17197	24.1123	0.21233	4.63721
0.17936	8.21791	0.14423	4.5721	0.21145	18.0033	0.18606	10.3603	0.19162	7.8764
0.19681	4.8663	0.15826	6.20605	0.21479	13.329	0.20692	16.0858	0.16787	8.16517
0.19322	8.7976	0.15502	12.8186	0.25769	20.3061	0.22414	13.3311	0.15752	13.3127
0.16857	8.94515	0.15502	25.4078	0.23767	10.2813	0.22101	17.0257	0.17822	9.78476
0.16498	9.89372	0.17229	17.6547	0.26436	16.2492	0.23457	10.8681	0.18858	16.2004
0.16138	15.3533	0.16905	4.79142	0.24768	7.97848	0.24553	19.197	0.20563	11.2662
0.18244	9.89372	0.1971	4.79142	0.29058	18.8166	0.25231	8.84795	0.22634	16.4138
0.16857	18.5679	0.1971	7.77421	0.2839	3.77454	0.26275	15.2864	0.23304	10.6385
0.19322	13.4667	0.17229	7.42329	0.30393	13.8777	0.27683	4.35398	0.25314	18.046
0.19322	17.6931	0.18308	9.55072	0.32013	9.53658	0.30448	18.2572	0.2635	8.44138
0.21479	10.4734	0.19333	18.0166	0.34015	12.1138	0.30813	6.67658	0.25314	14.4427
0.21479	18.1252	0.20735	13.3231	0.33682	2.8338	0.31857	13.5472	0.27081	10.8394
0.24303	8.29169	0.20735	18.0166	0.37304	13.3976	0.34309	3.2737	0.30796	16.7653
0.23224	20.2437	0.22839	10.121	0.37304	5.81281	0.33265	9.86341	0.28421	3.8588
0.261	10.6947	0.23864	20.2866	0.38258	2.28503	0.36083	6.52534	0.30126	7.46209
0.261	16.5232	0.26346	7.91677	0.41595	6.42038	0.37804	13.5472	0.33537	12.3962
0.28924	3.84395	0.26669	16.3059	0.41261	1.95185	0.38482	2.33385	0.32502	9.15701
0.28205	19.4427	0.28072	3.28906	0.44216	9.46799	0.41665	6.96826	0.34268	10.3497
0.29643	6.7529	0.29151	19.2229	0.43549	5.53843	0.41978	2.25823	0.35608	3.29383
0.29283	9.52483	0.29852	6.49117	0.45503	1.67747	0.43386	5.5855	0.37984	11.2662
0.29283	7.9228	0.31255	14.1784	0.50127	7.16513	0.44117	10.2955	0.36278	6.89711
0.32108	14.4047	0.32981	2.93814	0.4884	1.2071	0.45473	2.25823	0.39385	6.1187
0.32826	9.22972	0.34384	12.1058	0.54417	4.18611	0.49699	7.69205	0.38715	2.45264
0.34932	12.4443	0.3611	5.92093	0.53083	0.79552	0.50377	1.90174	0.42126	6.82178
0.33545	3.40129	0.37189	13.4656	0.54751	8.51745	0.52151	4.79689	0.43466	10.2744
0.34932	6.54211	0.38916	6.63373	0.56706	2.02045	0.5356	1.24277	0.43831	5.62906
0.34624	10.1783	0.38916	2.01699	0.58374	6.28319	0.55959	8.77233	0.46877	1.67423
0.3601	7.34312	0.40696	6.42537	0.60376	4.11752	0.58411	3.13326	0.47912	8.02706
0.37448	13.6037	0.43124	2.01699	0.61329	9.53658	0.60863	10.5116	0.50348	1.67423
0.37807	2.02059	0.43825	9.9784	0.63665	3.98033	0.60863	5.44506	0.53394	4.85065
0.39912	6.67912	0.44526	4.79142	0.65286	9.53658	0.64046	10.0038	0.54064	0.89582
0.41709	4.94008	0.47332	9.90164	0.6562	5.13666	0.65402	4.50522	0.56135	8.3786
0.42788	6.39455	0.4663	1.87443	0.66287	6.21459	0.66811	9.4205	0.5784	3.08039
0.43455	10.2521	0.48734	7.42329	0.67288	4.18611	0.68219	3.34932	0.5717	5.4784
0.42788	2.09437	0.49759	1.51255	0.70911	10.6243	0.69628	11.0841	0.5784	10.8394
0.45971	6.09944	0.51863	5.07654	0.70911	2.69661	0.70984	3.48975	0.58206	13.7396
0.45252	3.47506	0.51863	3.8593	0.72865	8.44885	0.7135	9.4205	0.60947	8.86825
0.47717	3.54884	0.53266	0.30627	0.73532	4.04892	0.72758	2.84158	0.60277	12.7477
0.4705	1.79926	0.55748	7.42329	0.75821	4.99946	0.76254	4.93733	0.61982	13.953
0.49155	8.07036	0.56449	8.62957	0.77489	8.25286	0.77297	8.69671	0.62287	6.1187
0.48795	2.38948	0.58175	2.22534	0.77489	4.72508	0.79384	3.2737	0.63992	15.9995
0.49874	5.74109	0.592	6.63373	0.81779	8.04708	0.80792	7.97292	0.64723	3.58259
0.50952	4.42363	0.60603	5.77837	0.80778	1.00131	0.81158	1.02671	0.65759	12.1828
0.51619	2.74783	0.62006	10.1868	0.84067	4.51929	0.81836	5.229	0.67464	2.16388
0.53057	4.34986	0.62707	5.07654	0.85068	2.35363	0.82879	2.54991	0.6917	14.9323
0.55214	7.77525	0.63786	9.55072	0.87023	5.74422	0.84966	5.66112	0.69474	3.36916
0.53417	3.26427	0.66591	9.1998	0.91313	5.20525	0.88461	7.61643	0.72215	9.70943
0.55881	8.50249	0.66591	4.07862	0.94268	8.86043	0.88148	2.69034	0.73251	2.45264
0.56241	2.3157	0.70421	10.9763	0.92647	3.02979	0.88827	5.07777	0.73921	6.33214
0.58397	3.47506	0.69342	4.28698	0.98225	7.50811	0.93	9.49612	0.73921	7.60019
0.566	3.62262	0.70421	6.85305	0.95937	1.60887	0.93365	3.34932	0.77027	4.14757
0.56241	5.29843	0.72148	9.55072	0.99893	4.58789	0.96861	8.18898	0.79403	6.39491
0.59476	4.8663	0.72525	4.14442	1.02181	5.20525	0.95817	2.1178	0.81108	7.7383
0.58038	13.5299	0.74629	5.2849	1.02849	1.26589	0.97904	3.56537	0.79768	1.18459
0.60143	8.57626	0.76733	4.22118	1.05804	4.25471	1.00721	5.5855	0.83545	3.36916
0.60143	13.6775	0.76733	8.62957	1.08759	4.11752	1.0213	1.68568	0.83545	2.16388
0.63378	6.09944	0.78136	4.28698	1.07139	1.1385	1.08077	2.04218	0.84885	4.77532
0.63019	15.7959	0.79539	6.28281	1.08759	2.35363	1.05625	4.58084	0.89026	5.62906
0.64764	3.84395	0.79862	7.28073	1.12382	5.81281	1.0839	3.63019	0.90366	3.29383
0.65843	12.0017	0.80887	2.3679	1.12096	3.16698	1.11208	6.09323	0.92072	1.67423
0.68307	2.52649	0.81589	0.65719	1.15719	1.00131	1.12616	3.34932	0.93473	2.30198
0.6764	5.87811	0.82991	8.48701	1.16339	3.63735	1.16112	1.68568	0.96214	4.07224
0.69745	15.0687	0.83369	4.42954	1.18341	5.46984	1.1679	3.99748	0.97554	1.73701
0.69026	4.12852	0.84772	1.87443	1.19008	0.93272	1.18511	5.44506	1.01696	3.43193
0.70464	2.67405	0.88602	5.71257	1.23584	2.96119	1.2065	3.48975	1.01696	1.10926
0.71902	9.67239	0.90005	7.48909	1.24252	1.47168	1.24146	1.7505	1.04376	2.23921
0.73648	1.87303	0.89681	2.15955	1.29543	2.7652	1.24824	4.58084	1.06447	0.75772
0.73288	5.74109	0.91407	8.77212	1.29543	1.06991	1.26911	2.69034	1.08518	1.81234
0.75445	4.42363	0.92109	5.2849	1.36121	2.96119	1.28998	2.98202	1.09858	0.82049
0.76112	7.4169	0.94914	9.12304	1.37456	1.2071	1.31137	1.53444	1.13634	2.72885
0.7755	4.2023	0.94914	2.65302	1.43033	3.70594	1.34267	3.19808	1.15705	1.24736
0.79347	6.61588	0.98421	7.84	1.437	1.26589	1.35988	1.68568	1.17045	0.89582
0.76831	0.99824	0.97018	1.58931	1.47323	2.69661	1.39171	4.35398	1.22222	2.1011
0.8289	7.34312	1.00848	4.71466	1.47323	1.00131	1.39484	2.84158	1.23562	0.46895
0.83249	2.52649	1.02952	1.87443	1.52281	1.81466	1.42301	3.19808	1.26669	1.5989
0.84636	4.79252	1.03276	1.08487	1.52948	0.58974	1.42666	1.68568	1.26669	0.75772
0.86074	3.19049	1.04678	3.28906	1.56571	1.1385	1.47883	0.96189	1.3142	1.38547
0.87152	6.32077	1.05757	4.36374	1.61481	2.49082	1.52787	1.7505	1.33491	0.40618
0.8823	2.02059	1.0716	5.35069	1.63483	1.00131	1.54509	0.81065	1.39338	1.24736
0.91414	2.96916	1.08886	1.30419	1.66438	2.02045	1.58735	1.82612	1.42749	0.46895
0.92133	1.44091	1.10289	6.85305	1.65437	0.11937	1.59413	0.88627	1.4683	1.53613
0.94597	2.16814	1.13094	3.57418	1.69727	1.54028	1.63952	2.33385	1.49571	2.72885
0.96035	4.06528	1.11692	7.84	1.71682	2.42222	1.65725	1.24277	1.50972	1.88767
0.97421	2.02059	1.15198	1.51255	1.72015	0.79552	1.69221	2.33385	1.53348	0.75772
0.99218	4.06528	1.159	6.63373	1.75638	0.93272	1.69899	1.02671	1.57794	1.67423
0.99218	1.29335	1.16601	2.65302	1.78308	0.25656	1.74803	2.84158	1.61205	1.38547
1.01683	3.54884	1.17626	5.77837	1.82598	0.86412	1.7689	3.85705	1.63641	0.61961
1.01683	2.09437	1.1973	6.91885	1.83217	0.52114	1.75846	1.17795	1.67722	1.73701
1.04559	2.38948	1.1973	4.5063	1.87174	1.06991	1.79707	2.47429	1.70829	1.67423
1.06304	1.21957	1.20809	3.1465	1.91464	0.79552	1.79707	1.10233	1.71133	0.89582
1.09847	2.09437	1.22535	2.01699	1.94086	0.05077	1.82472	1.90174	1.73874	1.10926
1.10926	1.21957	1.26042	3.7935	2.00712	0.46234	1.85289	3.19808	1.78686	0.82049
1.14469	3.19049	1.25017	1.58931	2.02666	0.86412	1.85654	0.88627	1.83437	1.10926
1.16266	1.72548	1.3025	2.93814	2.04668	0.52114	1.87376	1.45882	1.83803	1.5989
1.17652	1.07202	1.29171	1.16163	2.06623	0.05077	1.8915	0.73504	1.85508	1.32269
1.1909	2.52649	1.35861	2.72979	2.10245	0.79552	1.91915	2.1178	1.88249	0.97115
1.21555	2.02059	1.3899	4.00186	2.12867	0.32515	1.95045	0.81065	1.9166	1.03393
1.22992	2.96916	1.38612	2.51046			1.97862	0.5946	1.99213	0.82049
1.23711	1.1458	1.42118	3.22326			2.02766	1.17795
1.26176	2.45272	1.4282	1.36999			2.04853	1.02671
1.28692	1.29335	1.47405	2.87235			2.07983	0.88627
1.32235	1.72548	1.46003	0.65719			2.108	1.02671
1.35418	1.1458	1.5334	1.51255			2.11844	0.51898
1.37575	1.72548	1.55767	0.73395
1.41118	1.36713	1.5895	1.58931
1.42504	1.79926	1.59975	0.73395
1.4538	1.1458	1.63104	2.15955
1.47844	1.51468	1.63104	0.79975
1.49642	2.60027	1.67312	1.58931
1.51387	0.85069	1.66989	0.59139
1.54263	2.52649	1.71844	2.15955
1.54622	1.44091	1.71844	0.65719
1.57806	1.79926	1.75027	1.36999
1.57806	0.92446	1.78156	0.38303
1.60989	1.29335	1.8409	0.87651
1.63813	1.6517	1.85169	0.30627
1.66689	0.99824	1.87974	1.22743
1.70591	1.21957	1.9078	0.73395
1.74134	1.79926	1.98117	0.52559
1.79474	1.07202	2.01947	0.38303
1.84044	0.63989	2.05454	0.94231
1.89025	1.21957	2.0896	0.30627
1.90103	1.57792	2.15272	0.79975
1.92209	0.63989	2.1387	0.16371
1.9683	1.1458
2.00373	0.34478

## Sheet: 9
0.02555	0.65719	0.0285	3.56537	0.02697	2.62801
0.01476	15.0228	0.02172	15.7185	0.02364	15.23
0.04281	2.65302	0.04937	3.48975	0.04032	6.21459
0.04281	34.7138	0.04937	32.733	0.04032	33.4168
0.05684	6.14025	0.06711	6.24447	0.04985	4.51929
0.07464	1.94022	0.06346	30.0539	0.07655	32.8494
0.07086	4.00186	0.08798	1.96656	0.08322	7.16513
0.07788	34.082	0.08798	14.0549	0.07655	13.4661
0.08165	5.42745	0.1125	3.05764	0.1061	3.37276
0.10269	0.59139	0.12971	28.7467	0.11945	28.1652
0.10269	4.36374	0.14067	1.90174	0.11945	12.5842
0.09568	13.2463	0.1438	4.0731	0.13232	4.32331
0.0919	10.757	0.16467	4.13792	0.13232	11.5651
0.10971	28.3247	0.16467	5.44506	0.149	3.02979
0.10971	11.2614	0.12293	5.52068	0.16855	24.6472
0.12697	12.8954	0.12658	6.24447	0.16855	5.13666
0.12319	1.87443	0.12658	12.6073	0.1919	6.42038
0.13722	11.7549	0.14745	6.81702	0.1981	7.02794
0.14423	0.59139	0.17875	6.24447	0.20144	7.7041
0.14423	3.8593	0.17875	8.34021	0.16855	8.11567
0.16527	2.79558	0.1511	8.84795	0.1919	18.0033
0.17229	4.28698	0.17197	24.1123	0.18523	9.60518
0.14423	4.5721	0.18606	10.3603	0.21145	18.0033
0.15826	6.20605	0.20692	16.0858	0.21479	13.329
0.15502	12.8186	0.22414	13.3311	0.25769	20.3061
0.15502	25.4078	0.22101	17.0257	0.23767	10.2813
0.17229	17.6547	0.23457	10.8681	0.26436	16.2492
0.16905	4.79142	0.24553	19.197	0.24768	7.97848
0.1971	4.79142	0.25231	8.84795	0.29058	18.8166
0.1971	7.77421	0.26275	15.2864	0.2839	3.77454
0.17229	7.42329	0.27683	4.35398	0.30393	13.8777
0.18308	9.55072	0.30448	18.2572	0.32013	9.53658
0.19333	18.0166	0.30813	6.67658	0.34015	12.1138
0.20735	13.3231	0.31857	13.5472	0.33682	2.8338
0.20735	18.0166	0.34309	3.2737	0.37304	13.3976
0.22839	10.121	0.33265	9.86341	0.37304	5.81281
0.23864	20.2866	0.36083	6.52534	0.38258	2.28503
0.26346	7.91677	0.37804	13.5472	0.41595	6.42038
0.26669	16.3059	0.38482	2.33385	0.41261	1.95185
0.28072	3.28906	0.41665	6.96826	0.44216	9.46799
0.29151	19.2229	0.41978	2.25823	0.43549	5.53843
0.29852	6.49117	0.43386	5.5855	0.45503	1.67747
0.31255	14.1784	0.44117	10.2955	0.50127	7.16513
0.32981	2.93814	0.45473	2.25823	0.4884	1.2071
0.34384	12.1058	0.49699	7.69205	0.54417	4.18611
0.3611	5.92093	0.50377	1.90174	0.53083	0.79552
0.37189	13.4656	0.52151	4.79689	0.54751	8.51745
0.38916	6.63373	0.5356	1.24277	0.56706	2.02045
0.38916	2.01699	0.55959	8.77233	0.58374	6.28319
0.40696	6.42537	0.58411	3.13326	0.60376	4.11752
0.43124	2.01699	0.60863	10.5116	0.61329	9.53658
0.43825	9.9784	0.60863	5.44506	0.63665	3.98033
0.44526	4.79142	0.64046	10.0038	0.65286	9.53658
0.47332	9.90164	0.65402	4.50522	0.6562	5.13666
0.4663	1.87443	0.66811	9.4205	0.66287	6.21459
0.48734	7.42329	0.68219	3.34932	0.67288	4.18611
0.49759	1.51255	0.69628	11.0841	0.70911	10.6243
0.51863	5.07654	0.70984	3.48975	0.70911	2.69661
0.51863	3.8593	0.7135	9.4205	0.72865	8.44885
0.53266	0.30627	0.72758	2.84158	0.73532	4.04892
0.55748	7.42329	0.76254	4.93733	0.75821	4.99946
0.56449	8.62957	0.77297	8.69671	0.77489	8.25286
0.58175	2.22534	0.79384	3.2737	0.77489	4.72508
0.592	6.63373	0.80792	7.97292	0.81779	8.04708
0.60603	5.77837	0.81158	1.02671	0.80778	1.00131
0.62006	10.1868	0.81836	5.229	0.84067	4.51929
0.62707	5.07654	0.82879	2.54991	0.85068	2.35363
0.63786	9.55072	0.84966	5.66112	0.87023	5.74422
0.66591	9.1998	0.88461	7.61643	0.91313	5.20525
0.66591	4.07862	0.88148	2.69034	0.94268	8.86043
0.70421	10.9763	0.88827	5.07777	0.92647	3.02979
0.69342	4.28698	0.93	9.49612	0.98225	7.50811
0.70421	6.85305	0.93365	3.34932	0.95937	1.60887
0.72148	9.55072	0.96861	8.18898	0.99893	4.58789
0.72525	4.14442	0.95817	2.1178	1.02181	5.20525
0.74629	5.2849	0.97904	3.56537	1.02849	1.26589
0.76733	4.22118	1.00721	5.5855	1.05804	4.25471
0.76733	8.62957	1.0213	1.68568	1.08759	4.11752
0.78136	4.28698	1.08077	2.04218	1.07139	1.1385
0.79539	6.28281	1.05625	4.58084	1.08759	2.35363
0.79862	7.28073	1.0839	3.63019	1.12382	5.81281
0.80887	2.3679	1.11208	6.09323	1.12096	3.16698
0.81589	0.65719	1.12616	3.34932	1.15719	1.00131
0.82991	8.48701	1.16112	1.68568	1.16339	3.63735
0.83369	4.42954	1.1679	3.99748	1.18341	5.46984
0.84772	1.87443	1.18511	5.44506	1.19008	0.93272
0.88602	5.71257	1.2065	3.48975	1.23584	2.96119
0.90005	7.48909	1.24146	1.7505	1.24252	1.47168
0.89681	2.15955	1.24824	4.58084	1.29543	2.7652
0.91407	8.77212	1.26911	2.69034	1.29543	1.06991
0.92109	5.2849	1.28998	2.98202	1.36121	2.96119
0.94914	9.12304	1.31137	1.53444	1.37456	1.2071
0.94914	2.65302	1.34267	3.19808	1.43033	3.70594
0.98421	7.84	1.35988	1.68568	1.437	1.26589
0.97018	1.58931	1.39171	4.35398	1.47323	2.69661
1.00848	4.71466	1.39484	2.84158	1.47323	1.00131
1.02952	1.87443	1.42301	3.19808	1.52281	1.81466
1.03276	1.08487	1.42666	1.68568	1.52948	0.58974
1.04678	3.28906	1.47883	0.96189	1.56571	1.1385
1.05757	4.36374	1.52787	1.7505	1.61481	2.49082
1.0716	5.35069	1.54509	0.81065	1.63483	1.00131
1.08886	1.30419	1.58735	1.82612	1.66438	2.02045
1.10289	6.85305	1.59413	0.88627	1.65437	0.11937
1.13094	3.57418	1.63952	2.33385	1.69727	1.54028
1.11692	7.84	1.65725	1.24277	1.71682	2.42222
1.15198	1.51255	1.69221	2.33385	1.72015	0.79552
1.159	6.63373	1.69899	1.02671	1.75638	0.93272
1.16601	2.65302	1.74803	2.84158	1.78308	0.25656
1.17626	5.77837	1.7689	3.85705	1.82598	0.86412
1.1973	6.91885	1.75846	1.17795	1.83217	0.52114
1.1973	4.5063	1.79707	2.47429	1.87174	1.06991
1.20809	3.1465	1.79707	1.10233	1.91464	0.79552
1.22535	2.01699	1.82472	1.90174	1.94086	0.05077
1.26042	3.7935	1.85289	3.19808	2.00712	0.46234
1.25017	1.58931	1.85654	0.88627	2.02666	0.86412
1.3025	2.93814	1.87376	1.45882	2.04668	0.52114
1.29171	1.16163	1.8915	0.73504	2.06623	0.05077
1.35861	2.72979	1.91915	2.1178	2.10245	0.79552
1.3899	4.00186	1.95045	0.81065	2.12867	0.32515
1.38612	2.51046	1.97862	0.5946
1.42118	3.22326	2.02766	1.17795
1.4282	1.36999	2.04853	1.02671
1.47405	2.87235	2.07983	0.88627
1.46003	0.65719	2.108	1.02671
1.5334	1.51255	2.11844	0.51898
1.55767	0.73395
1.5895	1.58931
1.59975	0.73395
1.63104	2.15955
1.63104	0.79975
1.67312	1.58931
1.66989	0.59139
1.71844	2.15955
1.71844	0.65719
1.75027	1.36999
1.78156	0.38303
1.8409	0.87651
1.85169	0.30627
1.87974	1.22743
1.9078	0.73395
1.98117	0.52559
2.01947	0.38303
2.05454	0.94231
2.0896	0.30627
2.15272	0.79975
2.1387	0.16371
