# Supplementary material for: The Use of Deep Learning-Based Intelligent Music Signal Identification and Generation Technology in National Music Teaching
Source: Front Psychol. 2022 Jun 22;13:762402. doi: 10.3389/fpsyg.2022.762402 (PMC9257106; doi:10.3389/fpsyg.2022.762402)
Supplement: Supplementary file 1 [file Data_Sheet_1.ZIP › data/data1.xlsx]

## Sheet: 6
1000	2000	3000	4000	5000	6000
0	0	0	0	1	1
0	0	0	0	0	0
1	1	0	0	0	0
0	0	0	1	0	0
0	0	0	0	0	0
0	0	0	0	1	0
0	1	0	0	0	0
0	0	1	0	0	0
0	1	0	0	1	0
1	0	0	1	0	0
0	0	0	0	1	0
0	0	0	0	0	0
0	0	0	0	0	0
1	0	1	0	0	0
0	1	0	0	0	0
1	0	0	1	0	0
0	0	0	1	1	0
1	0	0	0	1	0
1	1	0	0	0	0
0	1	0	0	0	0
1	1	0	1	0	0
0	1	0	0	0	0
0	0	1	0	0	0
0	0	1	1	0	0
0	0	0	0	0	0
0	0	1	0	1	0
0	1	0	0	0	0
0	0	0	0	0	0
0	1	0	0	1	0
1	1	0	0	1	0
0	1	0	0	0	0
0	1	0	0	1	0
0	1	0	0	0	0
0	0	0	0	1	1
0	1	0	0	1	0
1	0	0	0	0	0
1	1	0	0	0	0
1	0	0	0	0	0
0	0	0	0	1	0
1	0	1	0	1	0
0	0	0	0	0	0
0	0	1	0	0	0
0	0	0	0	0	0
0	0	0	0	1	0
1	1	0	0	0	0
1	0	1	0	0	0
0	0	0	0	0	1
1	0	0	1	0	0
1	0	0	0	0	0
0	0	0	0	0	0
1	0	0	0	0	0
0	0	1	0	0	0
1	1	0	0	1	1
0	0	0	0	0	0
1	0	0	0	0	0
0	0	0	0	0	0
1	1	0	0	0	0
0	1	1	1	0	0
1	0	1	0	0	0
0	1	0	0	1	0
0	1	0	0	0	0
0	0	1	0	0	0
1	0	0	0	0	0
0	0	0	0	0	0
1	0	0	0	1	0
1	0	0	0	0	1
1	0	0	1	0	0
0	1	0	0	0	1
0	0	0	0	0	0
0	0	1	0	0	0
0	0	1	0	0	0
0	0	0	0	0	0
1	1	0	1	1	0
1	0	1	0	0	1
1	0	0	0	0	0
1	0	0	0	1	1
0	1	0	1	0	0
0	0	0	1	0	0
0	1	0	1	0	0
0	0	0	0	0	0
1	1	0	0	0	0
0	0	0	0	0	0
0	0	0	0	1	0
0	1	1	0	1	0
1	0	0	0	0	0
1	1	0	0	0	1
1	0	0	1	0	0
0	0	0	0	0	1
0	0	0	0	0	0
1	0	0	0	0	0
0	0	0	0	1	0
0	1	1	0	0	0
0	0	0	0	0	0
0	1	0	0	0	0
0	0	0	0	0	0
1	0	0	0	0	0
1	1	0	1	1	0
1	1	0	0	1	0
1	0	0	0	1	0
0	1	0	0	0	1
0	1	0	0	0	0
0	0	0	0	0	0
0	0	1	0	0	0
1	1	0	0	0	0
0	1	1	0	0	0
1	0	1	0	0	0
0	1	0	0	0	0
0	1	0	0	0	0
1	1	0	0	0	0
1	0	0	0	0	0
1	0	0	0	0	0
0	0	0	0	1	0
1	0	1	0	0	0
1	0	0	0	1	0
0	0	0	0	0	0
0	0	0	0	0	0
0	1	0	0	0	0
1	0	0	0	0	0
0	0	0	0	0	0
1	0	0	0	0	0
0	0	1	0	0	0
1	0	0	0	0	1
0	0	0	0	0	0
0	0	0	0	0	0
1	0	0	0	0	0
1	0	0	0	0	0
0	0	1	0	0	0
0	0	1	0	0	0
0	0	1	0	0	0
0	0	0	1	0	0
1	1	0	1	0	0
0	0	0	0	0	0
1	0	0	0	0	0
0	0	0	0	0	0
0	0	0	1	0	1
1	1	1	1	0	0
0	0	1	0	0	0
1	0	0	0	0	0
0	0	1	1	1	0
1	1	0	0	0	0
0	0	0	0	1	0
1	0	0	0	0	0
0	1	0	1	0	0
1	0	0	0	0	0
0	1	0	0	0	0
0	0	0	0	0	1
0	1	0	0	1	0
0	0	0	0	0	0
1	0	0	0	0	0
1	0	0	0	0	0
0	0	0	0	1	0
0	0	0	0	0	0
0	0	0	0	0	0
0	0	0	0	1	0
1	0	0	0	0	0
0	0	0	0	0	0
0	0	0	0	0	0
1	0	0	0	0	0
1	1	0	0	1	0
0	0	0	0	1	0
0	1	0	0	0	0
1	1	0	1	0	0
0	1	0	1	0	0
1	0	0	0	0	0
1	0	0	0	0	0
0	1	0	0	1	0
1	0	0	0	0	0
1	0	0	0	0	0
1	0	0	1	0	0
1	1	0	0	0	0
1	0	0	0	0	0
0	0	0	1	0	0
0	0	1	1	0	0
1	0	1	0	0	0
0	1	0	0	0	0
0	0	0	0	0	0
1	0	1	0	0	0
1	1	1	0	0	0
0	0	1	1	0	0
1	0	0	1	0	0
0	1	0	1	1	1
0	0	0	0	0	0
0	0	0	1	0	0
1	0	0	0	0	0
0	1	0	0	0	1
0	0	1	0	0	0
1	0	0	0	0	1
0	0	0	0	0	0
1	0	0	1	0	0
0	0	1	0	1	0
1	1	0	0	1	0
1	0	1	0	0	0
0	0	0	1	0	0
0	0	0	0	1	0
0	1	1	1	0	0
0	0	0	0	1	0
0	0	0	0	0	0
1	0	0	0	0	0
0	0	0	0	0	0
1	0	0	0	0	1
0	1	1	0	0	0
0	0	0	0	0	0
1	1	1	1	0	0
1	0	0	1	0	0
1	1	0	0	1	1
0	0	0	1	0	0
1	0	0	1	0	1
1	0	0	1	0	0
0	0	0	0	0	0
1	0	1	0	0	0
0	1	1	0	0	0
1	0	1	0	0	0
0	0	1	1	0	0
0	1	1	0	1	0
0	1	0	1	0	0
1	0	0	0	1	0
0	1	0	0	0	0
1	0	0	0	0	0
0	0	0	0	0	0
0	0	0	1	0	0
1	0	0	0	0	0
0	1	0	1	0	0
1	0	1	1	0	0
0	0	0	0	0	0
0	0	0	0	0	0
0	1	1	0	0	0
1	0	0	0	0	0
1	0	0	0	0	0
0	0	0	0	0	0
0	0	0	0	0	0
0	0	0	0	1	0
1	0	0	1	1	0
1	0	1	0	0	0
0	1	0	0	0	0
1	1	0	0	0	0
1	0	0	0	0	0
0	0	0	1	0	0
1	0	1	0	0	0
0	1	1	0	0	0
0	1	0	0	0	0
0	0	1	0	1	0
1	0	0	0	0	0
0	0	0	1	0	0
0	1	0	0	0	0
1	0	1	0	1	0
1	0	1	0	0	0
0	0	0	0	0	0
0	0	0	0	0	0
1	1	0	0	1	0
1	0	0	0	1	0
0	1	0	1	0	0
0	1	1	0	0	0
0	0	1	0	0	0
0	1	1	0	0	1
0	0	0	0	0	0
0	0	0	0	0	0
1	0	1	0	0	0
1	0	0	1	0	0
1	0	0	0	0	0
0	1	1	0	0	0
0	0	0	0	1	0
0	0	0	1	0	1
0	1	0	0	0	0
1	0	0	0	1	0
0	1	0	1	1	0
0	0	1	0	0	0
0	0	0	0	1	0
0	1	1	0	0	1
1	0	1	0	0	0
1	0	0	1	0	0
1	0	0	1	0	1
0	0	0	0	0	0
1	0	0	0	0	0
0	0	0	0	0	0
0	1	1	0	0	1
1	0	0	0	0	0
1	0	0	0	0	0
0	0	0	0	0	0
0	0	1	0	0	1
1	1	0	1	0	0
0	1	0	0	0	0
0	1	1	0	0	0
0	0	0	0	0	0
0	1	0	0	0	0
0	0	0	0	0	0
0	1	0	1	0	0
0	0	0	0	0	0
0	1	0	1	0	0
1	0	0	1	0	1
1	0	0	1	0	0
0	0	0	0	0	0
0	0	1	0	0	0
0	1	0	1	0	0
0	1	0	0	0	0
0	1	0	0	0	0
0	0	0	1	0	0
0	0	1	0	0	1
1	0	0	1	0	0
1	0	0	0	0	0
1	0	0	0	0	0
0	0	1	0	0	0
0	0	0	0	0	0
1	1	1	0	0	0
1	0	0	0	0	0
0	0	0	0	0	0
1	0	0	0	0	1
0	0	0	1	1	1
0	0	0	0	1	1
0	0	1	0	0	1
1	0	0	0	0	0
0	1	0	1	0	0
0	0	0	1	0	0
1	1	0	0	0	0
0	0	0	0	0	0
0	1	0	0	0	0
0	0	0	0	0	1
0	0	1	0	0	1
0	0	0	1	0	0
0	0	0	0	0	0
0	0	0	0	0	1
1	0	0	0	0	0
0	0	1	0	0	0
0	1	0	0	0	0
1	0	0	0	1	0
0	1	0	0	0	1
0	0	1	0	0	0
0	1	1	0	0	0
1	1	0	0	0	0
0	0	0	1	1	0
0	0	0	0	0	0
0	1	0	0	0	0
0	1	0	0	0	0
0	0	1	0	0	1
1	0	0	0	0	0
0	0	0	0	0	0
0	0	0	0	0	0
1	0	0	1	0	0
0	0	0	1	0	0
0	1	0	0	0	0
1	0	0	1	0	0
0	1	0	0	0	0
1	0	1	0	0	0
1	1	0	0	0	0
0	0	0	0	1	0
1	0	0	0	0	0
0	0	0	1	1	0
1	0	0	1	1	0
1	0	0	0	0	0
0	1	0	0	0	0
0	1	0	0	0	1
0	0	0	0	0	1
0	0	0	0	0	0
0	0	0	0	1	0
0	0	0	0	0	0
1	0	1	0	0	0
0	0	1	1	0	0
0	1	0	0	0	0
1	0	1	0	0	0
0	1	0	1	0	0
0	0	0	0	0	0
0	0	1	1	1	0
0	0	0	0	0	0
0	1	0	0	0	0
0	0	0	1	0	0
1	0	0	1	0	0
0	0	0	1	0	0
1	1	0	0	0	0
0	1	0	0	0	0
1	0	0	0	0	0
0	0	1	0	0	0
1	0	0	1	0	1
0	0	1	0	0	0
0	0	0	0	0	1
0	1	0	0	0	0
0	0	1	0	1	0
1	0	1	1	0	0
0	1	0	1	0	1
0	0	0	0	0	0
1	0	0	0	0	0
0	0	0	1	0	0
1	0	0	0	0	0
1	0	0	1	1	0
1	1	0	0	0	0
0	0	0	0	0	1
0	0	1	0	0	0
1	1	1	0	0	0
0	0	1	1	1	0
0	0	0	0	0	0
1	0	1	0	0	0
0	0	0	0	0	0
0	0	1	1	0	0
1	0	0	1	0	0
1	1	0	1	0	0
0	1	0	0	0	0
1	0	0	0	1	0
0	0	1	0	0	0
1	0	0	1	1	0
0	0	0	0	0	1
0	1	0	0	0	0
0	0	0	0	0	0
0	0	0	0	0	0
1	0	0	0	0	0
0	0	0	0	0	0
0	1	0	0	1	0
0	1	0	0	0	0
1	0	0	0	0	0
1	0	0	1	0	0
0	0	1	0	0	0
0	0	0	0	0	0
0	0	1	0	0	0
1	0	0	0	0	0
1	0	0	0	0	0
1	0	1	0	0	1
0	0	0	0	0	0
1	0	0	0	0	0
0	0	0	0	0	0
0	0	0	0	0	0
0	0	0	0	0	0
0	0	0	0	0	1
0	1	1	1	1	0
0	0	1	0	0	0
1	0	0	0	0	1
0	0	0	0	1	0
0	0	1	0	0	0
0	0	0	0	0	1
0	0	0	0	0	0
1	0	1	0	0	0
0	0	1	0	0	0
0	1	0	0	0	0
0	0	0	0	0	0
1	0	0	0	0	1
0	1	0	0	0	0
0	0	0	0	0	0
0	0	0	1	0	0
0	0	0	0	0	0
0	0	1	0	0	0
0	1	0	0	1	0
1	0	1	0	0	0
0	0	0	0	0	0
0	0	1	0	1	0
0	1	0	0	0	0
0	0	0	0	0	0
0	0	0	1	0	1
1	1	0	0	0	1
1	0	0	0	0	0
0	0	0	0	0	0
0	0	0	0	0	0
1	0	0	0	0	0
0	0	0	1	0	0
1	1	1	0	1	0
0	0	0	0	0	0
0	0	0	0	0	0
0	0	1	0	0	0
1	0	0	0	0	0
0	0	0	0	0	0
0	1	0	0	0	0
0	1	0	0	0	1
1	0	0	1	1	0
0	0	1	0	0	0
0	1	1	1	0	0
0	0	1	0	0	0
0	1	0	0	0	0
0	0	0	0	0	0
1	0	0	0	0	0
0	0	1	0	0	0
1	0	0	0	0	0
0	1	0	1	1	0
0	0	0	0	0	0
0	0	1	1	0	1
0	1	1	1	0	0
1	0	0	0	0	0
0	0	0	0	0	0
0	0	0	0	1	0
1	0	0	0	0	0
1	1	0	0	0	0
1	0	0	0	1	0
1	0	0	0	0	0
0	0	0	1	0	0
0	0	0	1	0	0
1	1	1	0	0	0
1	0	1	0	0	0
0	0	1	0	0	0
0	0	1	1	0	1
1	0	0	0	0	0
0	0	0	0	0	0
0	1	0	0	0	0
1	1	0	0	0	0
0	0	0	1	0	0
1	1	1	0	0	0
0	0	0	0	0	0
0	1	0	0	1	0
0	1	0	0	0	0
0	0	0	0	0	0
1	0	0	0	0	0
0	1	1	1	0	0
1	0	1	0	0	0
0	1	1	0	1	0
1	0	0	0	0	0
1	0	1	0	0	0
0	0	0	0	0	1
1	1	0	0	1	1
1	1	0	0	0	0
1	0	0	0	0	0
0	0	0	0	0	0
0	1	0	0	0	0
0	0	1	0	0	0
0	0	0	0	0	0
0	0	0	1	1	0
0	1	0	0	0	0
0	0	0	0	1	0
0	0	0	1	0	0
0	0	0	1	0	0
0	0	0	0	0	0
0	1	0	0	0	0
1	1	0	0	0	0
1	0	0	0	0	1
1	0	0	0	0	0
0	0	0	1	0	0
1	0	0	0	0	0
1	0	1	0	0	0
1	0	0	0	0	0
0	0	0	0	0	0
1	0	1	0	1	0
1	1	0	0	0	0
0	1	1	0	0	0
0	0	1	0	0	0
0	0	0	1	0	0
0	0	0	0	0	0
1	1	1	0	0	0
0	0	0	0	0	0
1	0	0	1	0	0
0	0	0	0	0	0
0	0	1	0	0	0
1	0	0	0	0	0
0	0	0	0	0	0
0	0	0	0	0	0
1	0	1	0	0	1
1	0	0	1	0	0
0	0	0	0	0	0
0	0	1	0	0	1
1	0	0	0	0	0
0	0	0	1	1	0
0	0	1	0	0	0
0	0	1	0	0	1
0	1	0	1	1	0
0	0	0	0	0	0
0	0	0	0	0	0
0	0	0	0	0	0
0	0	0	0	0	0
1	0	0	0	0	0
0	1	0	0	0	1
1	0	0	0	0	1
0	1	1	0	1	0
1	1	0	0	0	0
0	0	1	0	0	0
1	1	0	0	0	0
1	0	0	0	0	0
1	0	0	0	0	0
0	0	0	0	0	0
0	0	0	1	0	0
0	1	1	0	0	0
1	0	0	0	0	0
0	0	0	0	1	0
1	1	0	0	0	0
0	1	0	0	0	0
0	0	1	0	0	0
1	0	0	0	1	0
0	0	0	0	1	0
1	0	0	0	0	0
0	1	0	0	0	0
0	0	1	0	0	0
1	1	1	1	0	0
0	0	0	0	0	1
1	1	0	0	0	0
0	0	0	0	0	0
1	1	1	0	0	0
0	0	0	0	0	0
1	1	0	0	0	0
0	0	1	1	0	0
1	0	0	0	1	1
1	1	0	0	0	0
0	0	1	0	1	0
1	0	0	1	0	1
1	0	1	1	0	0
0	0	1	0	0	0
0	1	1	0	0	0
1	0	0	1	1	0
0	0	0	0	0	1
1	0	1	1	1	0
0	0	0	1	0	0
1	0	0	1	0	0
0	0	0	0	1	0
0	0	0	0	0	0
0	0	0	0	0	0
0	0	0	0	0	0
0	0	1	0	0	0
1	1	0	0	0	1
0	0	0	0	0	0
0	0	0	0	0	0
0	1	0	0	0	0
1	0	1	0	0	0
0	0	0	0	1	0
1	0	0	0	0	0
0	1	0	0	0	0
1	0	0	0	0	0
1	0	0	0	0	1
0	0	0	1	0	0
0	1	0	0	0	1
1	1	0	0	0	0
1	0	0	1	0	0
0	0	0	1	0	0
1	1	0	0	0	0
0	0	0	0	0	0
0	1	0	0	1	0
0	0	0	0	0	0
0	0	0	0	0	0
0	0	0	0	0	0
0	0	1	0	0	0
0	0	0	0	0	0
0	0	0	0	1	0
1	0	0	0	0	0
0	0	0	0	1	0
0	0	0	0	0	0
0	0	0	1	0	0
0	0	0	0	0	0
1	1	0	0	0	0
0	0	0	0	1	0
1	1	1	0	0	0
1	0	1	0	0	0
0	1	0	0	0	0
0	0	0	0	0	0
0	1	0	0	0	0
1	1	0	0	0	0
1	1	0	1	0	0
0	1	0	0	1	0
0	0	0	0	0	0
1	1	0	0	0	0
0	1	0	0	0	0
1	0	0	0	0	0
0	0	0	0	0	0
1	0	1	1	0	1
1	0	0	0	1	0
1	0	0	0	0	0
1	0	1	1	0	0
1	0	1	0	1	0
0	0	0	0	0	0
0	0	0	0	0	0
1	1	0	0	0	0
1	0	0	1	0	0
1	1	0	0	1	0
1	1	0	1	1	0
1	0	0	0	0	0
0	0	0	0	0	0
1	0	1	1	0	0
1	0	0	0	0	0
0	1	1	0	0	0
0	1	0	1	0	0
1	0	1	0	0	0
0	0	0	0	0	0
0	0	0	0	0	0
0	1	0	0	0	0
1	0	0	0	1	0
1	0	1	0	0	0
1	1	0	1	0	0
0	0	0	0	0	0
0	0	0	1	1	0
0	1	0	1	1	0
0	1	1	0	1	0
0	0	0	1	0	1
0	0	0	0	0	0
0	1	1	0	0	0
1	0	0	0	1	0
1	0	1	0	0	0
1	0	0	0	0	0
0	1	0	0	0	0
0	0	0	0	0	1
1	0	0	0	0	0
0	1	1	0	0	0
0	1	0	0	0	0
1	1	0	0	0	0
1	0	0	1	1	1
1	1	0	1	0	0
1	0	0	0	0	0
1	1	0	0	0	0
0	1	0	0	0	0
0	0	1	0	1	0
0	0	0	0	0	0
0	1	0	1	1	0
0	1	0	0	0	0
1	0	0	0	0	0
0	0	1	0	0	0
0	0	0	0	0	1
0	1	0	0	0	0
0	0	0	0	0	0
0	0	1	0	1	0
1	0	0	0	0	0
1	0	0	1	0	0
1	1	0	0	0	1
1	0	1	0	0	0
0	0	0	1	0	1
1	1	0	0	1	0
0	0	0	0	0	0
0	0	0	1	0	0
0	0	0	1	0	0
1	1	0	0	0	0
1	0	0	0	0	0
0	1	0	0	1	0
0	0	0	0	0	0
0	0	0	1	0	0
1	1	1	0	0	1
1	0	1	0	0	0
1	0	0	0	0	0
0	0	0	1	0	0
1	1	0	0	0	0
0	0	0	0	0	0
1	1	0	0	0	0
0	0	0	0	0	0
0	1	0	0	0	0
0	0	1	0	0	0
0	0	1	0	0	0
0	1	0	0	0	0
0	0	0	0	1	0
0	0	1	1	0	1
1	1	1	0	0	0
1	0	0	0	1	0
0	1	0	0	0	1
1	0	0	0	1	0
0	0	0	0	0	0
0	0	0	0	0	0
1	0	0	0	0	0
1	0	0	1	0	0
0	1	0	0	0	0
0	0	0	0	0	0
0	0	0	0	0	0
0	1	1	0	0	0
0	1	0	0	0	0
1	0	0	0	0	0
1	0	0	0	0	0
0	0	1	0	0	0
1	0	0	0	1	0
1	0	0	1	0	0
0	0	0	1	0	0
0	1	1	1	0	0
1	0	0	1	0	0
1	0	0	0	0	0
1	0	0	0	0	0
1	0	0	0	0	0
0	0	1	0	0	0
0	0	1	1	1	0
0	0	0	0	0	0
0	0	1	0	0	0
1	1	0	0	1	0
0	0	0	0	0	0
1	0	0	0	0	0
0	1	1	0	1	0
0	0	0	0	0	0
1	0	0	1	0	0
1	1	1	0	0	0
0	0	1	1	0	0
0	0	0	1	0	0
1	0	0	0	0	0
0	1	1	0	0	0
1	0	1	0	0	0
0	1	0	0	0	0
0	1	0	0	0	0
0	0	0	1	0	0
1	1	1	0	0	0
1	0	0	0	1	1
0	1	0	0	0	0
0	0	0	0	0	0
0	0	0	1	0	0
0	0	1	0	0	0
0	1	0	0	0	0
0	0	0	0	1	0
1	0	0	1	0	0
0	0	1	0	0	0
0	0	0	0	0	0
1	0	0	0	0	1
0	0	0	0	1	0
1	1	1	0	0	0
1	0	0	0	1	0
1	0	0	0	0	0
1	0	0	1	0	0
1	1	0	0	0	0
1	0	0	0	0	0
1	0	1	1	0	0
1	1	0	0	0	1
1	0	0	0	0	0
0	0	1	0	0	0
0	0	1	0	0	0
0	0	0	0	0	0
1	0	0	1	0	0
0	0	0	0	0	1
1	0	1	0	0	0
1	0	0	0	0	1
0	1	1	0	0	0
1	0	0	0	0	0
1	0	1	0	0	0
1	0	0	0	1	0
1	0	0	0	0	0
1	1	1	1	0	0
1	1	0	0	1	0
1	0	0	0	0	0
1	0	1	0	0	0
1	0	0	1	0	0
0	1	0	0	0	0
0	0	0	0	0	0
0	0	0	0	1	0
0	0	0	0	0	0
1	0	0	0	0	0
0	1	0	0	0	0
0	1	1	0	0	1
1	0	0	0	1	0
0	0	0	0	0	0
0	0	0	0	0	0
0	1	0	1	0	0
0	0	1	0	0	1
1	0	1	0	0	0
0	0	0	1	0	1
1	0	1	0	0	1
1	0	0	0	0	1
0	0	0	1	0	0
1	0	1	0	1	1
0	1	0	0	0	1
0	0	0	1	1	0
0	0	1	1	0	0
1	0	1	0	0	0
0	1	0	1	0	0
1	0	0	0	0	0
1	0	0	0	0	0
0	0	0	0	0	0
1	0	0	0	0	0
0	0	0	0	0	0
0	0	0	0	0	0
0	0	0	0	0	0
0	1	0	0	0	1
1	0	0	0	0	0
1	0	0	0	0	0
1	0	0	0	0	0
0	0	0	0	0	0
0	0	1	1	0	0
1	1	0	0	0	1
0	0	1	0	1	1
0	0	0	0	0	0
1	1	0	0	1	0
1	0	0	0	0	0
1	0	0	1	1	0
1	0	1	0	0	0
0	1	0	0	0	0
0	1	1	0	0	0
0	0	0	0	0	0
1	0	0	0	0	1
0	0	1	0	0	0
0	0	0	0	1	0
1	0	1	0	0	1
1	1	0	0	0	0
0	0	1	0	0	0
1	1	0	0	0	0
1	0	0	0	1	0
1	0	1	0	1	0
1	0	1	1	0	0
0	0	0	1	1	0
0	0	0	0	0	0
0	0	0	0	0	0
1	0	0	0	0	0
1	0	0	0	0	0
0	0	0	0	0	0
0	0	0	0	0	0
0	0	1	1	0	0
0	0	0	0	0	0
1	0	0	0	1	0
0	0	1	0	1	0
0	1	0	0	0	0
1	1	0	0	0	0
1	0	0	0	0	0
0	0	0	0	0	1
0	0	0	0	0	0
1	0	0	0	1	0
1	1	0	0	0	0
0	0	1	0	0	0
1	0	1	0	0	0
0	0	1	0	0	0
0	1	0	1	0	0
1	1	0	0	0	0
1	0	0	0	0	0
0	0	0	0	0	0
1	1	0	0	0	0
0	0	0	0	1	1
1	1	0	1	0	0
0	0	0	0	0	1
0	1	0	0	0	0
0	1	0	1	0	0
0	0	0	0	0	0
0	0	1	0	0	0
0	0	0	0	0	0
0	0	0	0	0	0
0	0	0	0	0	0
1	0	0	0	0	0
0	0	0	0	0	1
0	0	0	0	0	0
1	0	0	0	0	0
0	0	0	0	1	1
1	0	0	0	0	1
0	0	0	0	0	0
0	0	0	1	0	0
0	0	0	0	0	0
0	1	0	1	0	0
1	0	0	0	0	0
0	1	0	0	0	0
0	0	0	0	0	0
1	0	0	1	0	0
1	0	0	0	0	0
0	1	0	0	0	0
1	1	0	0	0	0
1	0	0	0	0	0
0	0	0	0	0	0
0	0	0	0	1	0
0	0	0	1	0	0
1	0	0	0	1	0
0	0	0	0	0	0
1	0	1	0	0	0
0	1	0	0	0	0
1	0	0	0	1	0
1	1	0	1	0	0
0	0	0	0	0	0
0	0	0	0	0	1
0	0	0	1	0	0
1	0	0	0	1	1
0	1	0	0	1	0
1	0	0	0	0	0
1	0	0	0	0	0
0	1	0	0	0	1
0	0	0	1	0	0
0	0	0	0	0	0
0	0	0	0	0	0
0	0	1	0	0	0
0	0	0	1	0	0
1	1	0	0	0	0
0	0	0	0	0	0
0	1	0	0	0	0
0	1	0	0	0	0
0	0	0	0	0	0
1	0	0	0	0	1
0	0	1	0	0	0
0	1	0	0	0	0
1	0	0	0	0	0
1	0	0	0	0	1
0	0	1	0	0	0
0	0	0	0	0	0
0	1	0	0	0	1
0	0	0	0	0	0
1	1	0	1	1	0
1	1	0	0	1	1
1	0	0	1	0	0
0	0	0	0	0	0
0	1	1	0	0	0
1	1	1	1	0	0
0	0	0	0	0	0
0	0	0	0	0	0
1	0	1	0	0	0
0	1	1	0	0	0
0	0	0	0	0	0
1	0	1	1	1	0
0	0	0	0	0	0
0	0	0	1	0	0
0	1	1	0	0	0
0	0	0	0	0	1
1	0	0	0	0	0
0	0	0	0	0	0
0	0	0	0	0	0
0	0	0	0	0	0
0	0	0	1	0	0
0	0	0	0	1	0
0	1	0	0	0	0
0	1	0	1	0	1
1	0	1	0	0	0
0	0	0	0	0	1
0	0	1	1	0	0
0	0	0	0	1	0
0	1	0	0	1	0
1	0	0	0	1	0
0	1	0	1	1	0
0	1	0	0	1	0
1	0	1	0	1	0
1	0	0	0	1	0
0	0	1	0	1	0
0	1	0	0	0	0
1	1	0	0	0	0
0	0	0	0	0	0
0	0	0	0	0	0
0	1	0	1	0	0
0	0	0	0	0	0
0	0	0	0	0	0
1	0	0	1	0	0
0	1	0	1	0	1
0	0	1	0	0	0
1	0	0	0	0	0
1	0	1	0	0	0
0	0	0	0	0	0
1	0	0	0	0	0
	0	0	0	0	1
	0	0	0	0	0
	1	1	1	0	0
	0	1	0	0	0
	0	0	0	0	1
	0	0	0	0	0
	0	1	0	0	0
	0	0	0	0	0
	1	0	0	0	0
	0	1	0	0	0
	0	0	0	0	0
	0	1	0	0	0
	1	0	0	0	0
	0	0	1	0	0
	0	1	1	0	0
	0	0	0	0	0
	1	1	0	0	1
	0	0	0	0	0
	1	0	0	1	0
	0	0	0	0	0
	0	1	0	0	0
	0	0	0	0	1
	1	1	1	0	0
	0	0	0	1	0
	1	0	0	0	0
	0	0	0	1	0
	0	1	0	0	0
	0	0	0	0	0
	0	0	0	0	0
	0	0	0	0	0
	0	1	1	1	0
	0	0	0	0	0
	0	0	0	1	0
	1	0	0	0	0
	0	0	0	0	0
	1	1	0	0	0
	1	0	1	0	0
	0	0	0	0	0
	0	1	1	0	0
	0	0	0	0	0
	1	0	0	0	0
	1	0	0	0	0
	0	1	1	0	0
	1	1	0	0	0
	0	1	0	0	1
	1	0	0	0	0
	0	1	0	0	0
	1	1	0	0	1
	1	1	0	0	0
	0	0	0	0	0
	0	0	0	0	0
	0	0	0	0	0
	1	0	0	0	0
	1	0	0	0	0
	0	1	0	1	0
	0	1	0	0	0
	0	1	0	0	0
	0	0	0	0	0
	1	1	0	0	0
	1	0	0	0	0
	0	0	1	0	0
	0	1	1	0	0
	0	0	0	0	0
	0	1	1	0	0
	1	0	0	1	0
	0	1	0	0	1
	1	0	0	0	0
	1	0	0	0	1
	0	0	0	0	0
	0	0	0	0	0
	0	0	1	0	1
	0	0	0	0	0
	0	1	0	1	0
	1	0	0	0	0
	0	0	0	1	0
	0	1	1	0	0
	0	1	1	1	0
	0	0	1	0	0
	0	0	0	0	0
	0	0	0	0	0
	0	0	0	0	0
	0	1	0	0	0
	1	0	0	0	0
	1	0	0	1	0
	0	1	0	0	0
	1	0	1	0	0
	0	0	0	0	0
	0	0	0	0	0
	1	1	0	0	0
	0	0	0	0	0
	0	0	1	0	0
	1	1	0	0	1
	1	0	1	0	1
	0	0	0	0	0
	0	1	0	0	1
	0	0	1	0	0
	1	1	1	0	0
	0	0	0	1	0
	0	0	0	1	0
	0	1	1	0	0
	1	1	1	0	0
	0	0	0	0	1
	0	0	0	1	0
	0	1	0	0	0
	0	0	0	0	0
	0	0	0	0	0
	1	0	0	0	1
	0	0	0	0	0
	1	0	0	0	0
	0	0	0	1	0
	0	1	1	0	0
	1	0	0	0	1
	0	1	0	0	0
	1	0	1	0	1
	0	0	0	0	0
	0	0	0	0	0
	0	0	0	0	0
	0	0	0	1	0
	0	1	1	1	0
	0	0	0	0	0
	1	0	0	1	1
	0	0	0	1	0
	0	0	1	0	0
	0	0	0	0	0
	0	0	0	0	0
	0	0	0	1	0
	0	1	0	0	1
	0	1	0	1	0
	0	0	0	0	0
	0	0	0	0	0
	0	1	0	1	0
	0	0	0	0	0
	1	1	0	0	0
	1	1	0	0	0
	0	0	1	0	0
	0	1	0	0	0
	0	0	0	1	0
	0	1	0	0	0
	0	0	0	0	0
	0	0	0	1	0
	1	0	1	0	0
	0	0	0	0	0
	1	0	0	0	0
	0	0	0	1	0
	1	0	0	0	1
	1	0	0	0	0
	0	0	0	0	0
	0	0	0	0	0
	0	0	0	0	0
	0	0	0	0	0
	1	1	0	0	0
	0	0	0	0	0
	0	0	0	0	0
	1	1	0	0	0
	1	0	0	0	1
	0	0	1	1	0
	0	0	1	0	0
	1	0	1	0	0
	0	0	0	0	1
	0	0	1	1	0
	1	0	0	0	0
	0	0	0	0	0
	0	0	0	0	0
	1	0	1	0	0
	0	0	0	1	0
	0	0	0	0	0
	1	0	1	0	0
	0	1	0	0	0
	0	0	1	0	1
	0	0	0	0	0
	0	0	0	0	1
	0	0	0	0	1
	0	0	0	0	0
	0	0	0	0	0
	0	0	0	0	0
	1	1	0	0	0
	0	0	0	0	0
	0	0	1	0	0
	0	1	0	0	0
	0	0	0	0	0
	0	0	0	0	1
	0	0	0	0	0
	0	0	0	0	1
	1	1	0	1	0
	0	0	0	1	1
	0	0	1	1	0
	1	0	0	0	1
	0	0	0	1	0
	0	0	1	0	0
	0	0	1	0	0
	1	0	0	1	0
	1	0	1	0	0
	1	0	0	0	0
	0	0	0	0	0
	0	0	0	1	0
	0	0	0	0	0
	0	1	1	0	0
	0	1	0	0	0
	0	0	0	0	0
	1	0	0	0	0
	1	0	0	0	0
	1	0	1	1	1
	1	0	0	0	0
	0	0	0	0	1
	0	0	0	0	0
	1	0	0	1	0
	0	0	0	0	0
	0	1	1	0	0
	0	0	0	1	0
	0	0	1	1	1
	0	1	0	0	0
	1	0	0	1	0
	1	0	1	0	0
	1	0	0	0	0
	0	0	0	0	0
	0	1	0	0	0
	1	1	1	0	0
	0	0	1	1	0
	1	0	0	0	0
	0	1	1	0	0
	0	1	0	0	0
	1	0	0	0	1
	1	0	0	0	0
	0	1	0	1	0
	0	1	0	1	0
	0	1	0	0	0
	0	0	0	0	0
	1	0	0	0	0
	1	0	0	0	0
	0	1	0	1	0
	0	0	0	1	0
	0	0	0	0	0
	1	0	0	0	0
	0	1	0	0	0
	0	0	1	0	0
	0	0	0	0	1
	1	0	0	0	0
	0	0	0	0	0
	0	0	1	1	1
	0	0	1	1	0
	1	0	0	0	0
	0	1	0	0	0
	0	1	1	0	0
	0	0	0	0	0
	0	0	1	0	0
	1	0	0	0	0
	0	0	0	1	0
	0	0	0	1	1
	1	0	0	1	0
	0	0	0	1	0
	0	0	0	0	1
	0	0	0	0	0
	1	0	0	1	1
	0	0	0	0	0
	0	0	0	1	1
	0	1	1	0	0
	1	0	0	0	0
	1	0	0	0	0
	0	0	0	0	0
	0	0	0	0	0
	0	0	0	0	0
	0	0	1	0	0
	0	1	0	0	0
	0	0	0	1	0
	1	0	0	1	0
	0	0	0	1	0
	0	0	0	0	0
	0	0	0	0	0
	0	0	1	0	0
	1	1	0	0	0
	0	1	0	0	0
	0	0	0	0	0
	0	0	0	0	0
	0	0	1	0	0
	0	0	0	0	1
	0	1	0	1	0
	0	0	0	0	0
	0	1	0	0	0
	0	0	0	1	0
	0	0	0	0	0
	0	0	0	0	0
	0	0	0	0	0
	0	0	0	0	0
	1	0	1	0	0
	1	0	0	0	0
	0	0	1	1	0
	0	0	0	0	0
	0	0	0	0	0
	0	1	0	0	0
	0	1	0	1	0
	0	1	0	0	0
	0	0	0	0	0
	0	0	0	0	0
	0	0	0	0	0
	0	0	0	0	0
	0	0	1	1	0
	1	0	0	0	0
	0	0	0	0	0
	0	0	0	0	0
	0	1	0	0	0
	1	0	0	0	0
	1	0	1	0	0
	0	0	0	0	1
	0	0	0	0	0
	0	0	0	0	0
	0	0	0	0	0
	0	0	0	0	0
	1	0	0	0	0
	0	0	1	1	0
	1	1	0	0	0
	1	0	0	0	1
	0	0	1	0	0
	1	1	0	0	0
	0	0	1	0	0
	0	1	0	0	0
	0	0	0	0	0
	0	0	0	0	1
	0	0	0	0	1
	0	0	0	0	0
	0	0	0	0	0
	1	0	0	0	0
	0	1	0	1	1
	1	0	0	0	0
	0	0	0	0	0
	1	0	1	0	0
	1	0	0	1	1
	0	0	0	0	1
	0	1	0	0	0
	0	0	0	0	0
	0	1	0	0	0
	0	0	0	0	0
	1	0	1	0	0
	0	0	0	0	0
	0	0	0	0	0
	1	0	1	0	0
	0	0	0	0	0
	0	0	0	0	0
	0	0	0	1	0
	0	1	0	0	0
	0	0	0	0	0
	0	0	0	0	0
	0	0	1	0	0
	0	1	0	0	0
	0	0	1	1	0
	0	1	0	0	0
	1	1	1	1	0
	0	0	1	0	0
	1	1	0	0	0
	1	0	0	0	0
	0	1	0	0	1
	1	0	0	1	0
	1	1	0	0	0
	0	0	0	0	0
	0	0	0	0	0
	0	0	0	0	0
	0	1	0	0	0
	1	1	0	0	0
	0	0	0	0	0
	0	0	0	0	1
	0	1	1	0	0
	0	0	0	0	0
	0	0	1	0	0
	0	0	0	0	1
	1	0	0	0	0
	0	0	1	0	0
	0	0	0	0	0
	1	1	0	1	0
	1	0	0	0	1
	0	0	0	0	0
	1	0	0	0	0
	0	0	0	0	0
	0	0	0	0	0
	0	0	1	0	0
	1	0	0	1	1
	0	0	0	0	0
	1	0	0	0	0
	0	0	0	1	0
	0	0	0	0	1
	0	0	0	0	0
	1	1	0	0	0
	1	0	0	0	0
	0	1	0	0	0
	0	0	0	1	0
	1	0	0	0	0
	1	0	0	0	1
	0	1	0	0	0
	1	0	0	0	0
	0	1	1	0	0
	0	0	0	1	0
	0	0	0	0	0
	0	0	0	0	0
	0	0	0	0	0
	1	0	0	0	1
	0	0	0	0	0
	1	0	1	0	0
	0	1	1	0	0
	0	1	0	0	0
	0	1	0	1	1
	1	0	0	1	0
	1	0	1	0	0
	0	0	0	0	1
	1	0	0	0	1
	0	0	0	0	1
	0	0	1	0	0
	1	0	0	0	0
	1	0	0	0	0
	1	0	1	1	0
	0	0	1	0	0
	0	0	1	0	0
	0	0	0	0	0
	1	1	0	1	1
	1	1	0	0	0
	0	0	0	0	0
	0	1	0	0	0
	0	1	0	0	0
	0	0	0	0	0
	0	0	0	0	0
	0	1	0	0	0
	1	0	0	0	0
	0	1	0	0	0
	1	0	1	1	0
	0	1	0	0	0
	1	0	0	0	0
	0	0	0	0	0
	0	0	1	0	0
	0	0	0	1	0
	0	0	0	0	1
	0	0	0	0	0
	0	1	0	0	0
	0	0	0	0	0
	0	0	0	0	0
	0	1	0	0	1
	1	0	0	0	0
	0	0	1	1	0
	1	0	0	1	0
	0	0	0	0	0
	0	0	0	0	0
	0	0	0	0	0
	0	0	0	0	0
	0	1	0	0	0
	1	1	0	1	0
	1	0	0	0	0
	0	1	0	0	0
	1	0	1	0	0
	1	0	0	0	0
	1	1	0	1	1
	0	0	0	0	0
	0	0	0	0	0
	0	1	0	0	0
	1	1	0	0	1
	0	0	0	0	0
	1	0	0	0	0
	0	0	0	0	0
	0	0	0	0	0
	1	0	0	0	0
	0	0	0	0	0
	0	1	0	0	0
	0	0	0	0	0
	0	0	1	0	0
	0	1	0	0	0
	1	1	1	0	0
	0	0	1	1	0
	1	1	0	1	1
	0	0	0	0	0
	0	0	0	0	0
	0	1	0	0	0
	1	1	0	0	0
	1	0	0	0	1
	0	0	0	0	0
	0	0	0	0	0
	0	0	1	0	0
	0	0	0	0	0
	0	0	1	1	0
	0	0	0	0	0
	0	1	0	0	0
	0	0	1	0	0
	1	0	0	0	0
	0	1	0	0	1
	0	0	0	0	1
	1	0	1	1	0
	0	0	0	0	0
	1	0	1	0	1
	0	0	0	0	0
	0	0	0	0	0
	0	1	1	0	0
	0	0	0	0	0
	0	0	0	0	0
	0	0	1	0	0
	1	0	1	0	0
	0	0	0	0	0
	0	0	0	1	0
	0	0	1	0	0
	1	0	1	0	0
	0	0	0	0	0
	1	0	0	0	0
	0	0	0	1	0
	0	0	1	0	0
	1	1	0	0	0
	1	0	1	1	0
	0	1	0	1	0
	1	0	0	0	0
	1	0	0	1	0
	0	0	1	0	0
	0	0	0	0	0
	0	0	0	0	0
	1	1	1	0	0
	0	0	0	0	0
	1	0	0	0	0
	1	0	0	0	0
	0	0	1	0	0
	0	1	0	1	0
	0	0	0	1	0
	0	0	0	0	0
	0	0	1	0	0
	1	0	0	0	0
	0	0	0	0	0
	0	1	0	0	0
	0	0	1	1	0
	1	0	0	0	0
	0	0	0	0	0
	0	1	0	1	0
	0	0	1	0	1
	0	1	0	0	0
	1	0	1	0	0
	0	0	1	1	0
	1	0	0	0	0
	0	0	0	0	0
	0	1	1	0	0
	0	0	0	0	1
	0	0	0	0	0
	1	0	0	0	0
	0	0	1	0	0
	0	0	0	0	0
	0	0	0	0	0
	0	0	1	0	0
	0	1	0	0	0
	0	0	0	0	0
	0	0	0	0	0
	0	0	0	0	0
	1	1	1	0	0
	0	0	0	0	0
	0	0	0	1	0
	0	0	1	0	0
	0	1	1	0	0
	0	1	0	0	0
	0	1	0	0	0
	0	0	0	0	0
	1	0	0	0	0
	1	0	0	0	0
	0	0	0	1	0
	0	0	0	0	0
	1	0	0	0	0
	0	1	0	0	0
	0	1	1	0	0
	0	1	1	0	0
	0	0	0	0	0
	0	0	1	0	0
	1	0	1	0	0
	0	0	0	0	0
	0	0	0	0	0
	0	0	0	0	0
	1	0	1	0	0
	1	1	0	0	0
	0	0	0	0	0
	0	0	0	0	0
	0	0	0	0	0
	0	0	0	0	0
	0	1	0	0	0
	1	1	0	0	0
	0	0	1	0	0
	0	0	1	0	0
	0	0	0	0	1
	0	0	0	0	0
	1	0	0	1	0
	1	1	1	0	0
	0	0	0	0	0
	0	0	0	1	0
	0	0	0	0	0
	0	0	1	0	0
	0	0	0	0	0
	0	0	0	0	0
	0	1	0	0	0
	0	0	0	0	0
	0	0	1	0	0
	0	0	1	0	0
	0	0	0	0	0
	0	1	0	1	0
	0	0	0	0	0
	0	0	1	0	0
	1	1	1	1	1
	1	1	0	0	0
	1	1	1	1	0
	0	0	0	0	0
	0	0	1	0	0
	0	1	0	1	0
	0	1	0	0	0
	1	1	0	0	0
	0	0	0	0	0
	1	0	0	0	0
	0	1	0	0	0
	0	0	1	0	0
	0	0	1	0	1
	1	1	1	0	0
	0	0	0	1	1
	1	1	0	0	0
	0	1	0	0	0
	0	0	0	0	0
	0	1	0	1	0
	1	0	0	0	0
	1	0	0	0	0
	0	0	0	0	0
	1	0	0	0	0
	1	0	1	0	0
	0	0	0	1	0
	0	0	0	0	0
	0	0	0	1	0
	1	0	0	0	1
	0	1	0	0	0
	0	0	0	0	0
	0	0	0	0	1
	1	0	1	0	0
	0	0	1	0	0
	1	0	0	0	0
	0	0	1	0	0
	1	1	0	0	0
	0	0	0	0	0
	1	0	0	0	0
	1	0	0	0	0
	1	0	0	0	0
	1	1	0	0	0
	0	0	0	1	1
	0	1	0	0	0
	0	0	0	0	0
	1	0	0	0	0
	0	0	0	0	0
	0	1	0	0	0
	0	0	1	0	1
	0	0	0	0	0
	0	1	0	0	1
	0	0	1	0	0
	1	1	0	1	0
	0	0	0	0	0
	0	1	0	0	0
	0	0	1	0	0
	0	1	0	0	0
	0	1	0	1	0
	0	0	0	0	0
	0	0	0	0	0
	0	0	0	0	0
	0	1	0	0	0
	0	0	0	0	0
	0	1	0	0	0
	0	0	1	0	0
	0	0	1	0	0
	0	0	0	0	1
	0	0	0	0	0
	0	0	0	0	0
	0	0	1	0	0
	0	1	0	1	0
	0	0	0	0	0
	1	0	1	1	0
	1	1	0	0	0
	0	0	0	0	0
	1	0	1	0	0
	1	1	0	0	0
	0	0	0	0	0
	1	0	0	0	0
	0	0	0	0	0
	0	1	0	0	1
	0	0	1	0	1
	1	0	0	0	1
	0	0	0	0	0
	0	0	0	1	1
	0	0	0	0	1
	0	0	0	0	0
	0	0	0	1	0
	0	1	0	0	0
	0	1	0	0	0
	0	0	0	0	1
	0	1	1	0	0
	0	0	0	1	0
	0	0	0	0	0
	1	0	0	0	0
	0	0	0	0	0
	0	0	0	0	0
	0	1	0	1	0
	0	0	0	0	0
	0	0	0	0	0
	1	0	0	0	0
	1	1	0	1	0
	1	0	0	1	0
	1	0	0	0	0
	1	1	0	0	0
	0	1	0	0	0
	0	0	0	0	0
	0	1	0	0	0
	0	1	0	1	0
	1	1	1	0	0
	1	1	0	0	0
	0	0	0	0	1
	1	1	0	0	0
	0	0	0	0	0
	0	1	0	0	1
	0	0	0	0	0
	0	0	0	1	0
	0	1	0	0	0
	1	0	0	0	0
	0	0	0	1	0
	0	0	0	1	1
	0	1	0	1	0
	1	0	0	1	1
	1	1	0	0	0
	1	0	1	0	0
	0	0	0	0	0
	0	0	0	0	0
	1	0	0	0	0
	0	0	0	0	0
	1	0	0	0	1
	1	0	0	0	0
	1	0	0	1	0
	1	1	1	0	0
	1	0	0	0	1
	0	0	0	0	0
	0	0	0	0	0
	0	0	0	0	0
	0	0	0	0	0
	0	1	0	1	0
	0	0	0	0	0
	1	0	0	1	0
	1	0	1	1	0
	1	1	1	0	0
	0	0	0	0	1
	1	0	1	0	0
	0	0	1	0	0
	1	0	0	0	1
	0	0	0	1	0
	0	0	1	0	0
	0	0	0	0	0
	0	0	0	0	0
	0	0	0	0	0
	1	0	1	0	0
	1	1	0	0	0
	0	0	0	0	1
	0	1	0	0	0
	0	1	0	1	0
	1	0	0	0	0
	1	1	0	0	0
	1	1	1	1	0
	0	0	0	0	0
	0	1	0	0	0
	1	0	0	0	0
	0	0	0	0	0
	0	1	0	0	0
	0	0	0	0	1
	0	1	0	0	0
	0	0	0	0	0
	0	0	0	0	0
	1	0	0	0	0
	0	0	0	0	0
	0	1	0	0	0
	0	0	1	0	1
	1	0	0	0	0
	1	0	0	0	0
	0	0	0	0	1
	0	0	1	0	0
	0	0	0	0	0
	1	0	0	0	0
	0	0	0	0	1
	0	0	0	0	0
	0	1	0	1	1
	0	0	0	1	0
	0	0	0	0	0
	0	0	0	0	0
	1	0	0	0	0
	0	1	0	0	0
	0	1	0	0	0
	0	0	0	0	0
	0	0	0	0	1
	0	1	0	0	0
	0	0	0	0	0
	0	0	0	0	0
	0	1	1	0	1
	1	0	0	0	0
	0	0	1	1	0
	1	0	0	0	0
	1	1	1	0	0
	0	0	0	1	0
	0	0	0	0	0
	0	0	0	0	0
	0	0	0	1	0
	0	0	0	0	0
	0	0	0	0	1
	1	0	0	1	0
	1	0	0	0	0
	0	0	1	1	0
	1	1	0	0	1
	1	0	0	0	0
	0	0	1	0	0
	0	0	1	0	0
	0	0	0	0	1
	1	0	0	0	1
	1	1	1	0	0
	0	0	0	0	0
	0	0	0	1	0
	0	1	0	0	0
	1	0	0	0	0
	0	0	0	0	0
	0	0	0	0	0
	1	0	0	0	0
	0	0	0	1	0
	0	0	0	0	0
	0	0	0	0	0
	1	1	1	0	0
	0	0	0	0	0
	0	0	0	1	0
	0	0	1	1	0
	1	0	0	0	0
	0	0	1	0	0
	1	0	0	0	0
	0	0	0	0	0
	1	0	0	0	0
	0	1	1	0	0
	0	1	0	0	0
	0	0	1	1	0
	0	0	0	0	0
	0	0	1	0	0
	1	1	0	1	1
	1	0	0	0	1
	0	0	0	0	0
	0	0	1	1	0
	1	0	0	0	0
	0	0	0	0	0
	0	1	0	0	0
	1	0	0	0	0
	0	1	0	0	0
	0	1	0	0	0
	0	0	0	0	0
	0	0	0	0	1
	0	0	0	1	0
	0	0	0	0	0
	0	0	0	1	0
	0	0	0	0	0
	1	0	0	0	0
	1	1	1	0	0
	0	0	0	0	1
	0	0	0	0	0
	1	0	1	0	1
	0	0	0	0	1
	0	0	0	1	0
	0	0	1	0	0
	0	0	1	0	0
	0	1	0	1	1
	0	1	0	1	0
	1	0	0	0	0
	1	0	1	0	0
	0	0	0	1	0
	0	1	0	0	0
	0	0	0	0	0
	0	0	1	0	0
	0	0	1	0	0
	0	0	0	0	0
	1	0	0	0	0
	1	0	0	0	0
	0	1	1	0	0
	0	0	0	1	0
	1	1	1	0	0
	0	1	1	1	0
	1	1	0	0	0
	0	0	0	0	0
	1	1	0	0	0
	0	0	0	0	0
	0	0	1	0	0
	0	0	1	0	0
	0	0	0	1	0
	1	0	0	0	0
	1	0	0	0	0
	0	1	0	0	0
	0	0	0	0	0
	0	0	0	0	0
	0	0	0	0	1
	0	1	0	0	0
	0	1	1	0	0
	1	0	0	1	0
	0	1	0	0	0
	1	1	0	0	0
	0	0	0	0	0
	0	1	1	0	0
	0	1	0	0	0
	0	1	0	1	0
	1	0	1	0	1
	0	0	0	0	0
	1	0	0	0	0
	0	0	1	0	0
	0	1	0	0	0
	0	0	0	0	0
	1	1	0	0	0
	0	0	0	0	0
	0	0	0	0	0
	0	0	1	0	0
	0	1	0	0	0
	0	0	0	0	0
	1	1	0	0	0
	0	0	0	0	1
	0	0	0	0	1
	0	0	1	1	0
	0	0	0	0	0
	0	0	0	0	0
	0	1	0	0	0
	1	0	1	0	0
	0	0	0	0	0
	0	0	0	0	0
	1	0	0	1	0
	0	0	0	0	0
	0	0	0	0	0
	0	1	0	0	0
	0	1	0	0	0
	0	0	0	0	0
	1	0	0	0	1
	0	0	0	0	0
	0	0	0	0	0
	0	1	0	0	1
	0	0	0	0	0
	0	0	1	0	1
	0	0	1	0	0
	1	0	0	0	0
	0	1	0	0	0
	0	0	0	0	0
	1	0	0	0	0
	0	0	0	0	1
	0	1	0	0	0
	0	1	0	0	0
	1	0	1	0	0
	0	1	1	0	0
	0	0	0	0	0
	0	0	0	0	0
	0	0	0	0	0
	1	0	0	0	0
	1	0	0	1	0
	1	0	0	0	0
	1	0	1	0	0
	0	1	0	0	0
	1	1	0	0	0
	0	0	0	0	0
	1	0	0	0	0
	0	1	0	0	0
	1	0	0	1	0
	0	0	0	0	0
	0	0	0	0	1
	1	0	0	1	0
	0	1	0	0	0
	0	1	0	0	1
	1	0	0	0	0
	0	0	0	1	0
	0	0	0	1	0
	0	0	1	0	0
	1	1	0	0	0
	0	1	0	0	0
	0	0	0	0	0
	1	0	0	0	0
	0	1	0	0	1
	0	0	0	1	0
	0	0	0	0	0
	0	1	1	0	0
	0	1	0	0	0
	0	0	0	0	0
	0	0	1	0	0
	0	1	1	1	0
	0	0	0	0	0
	0	0	0	1	0
	0	1	0	1	0
	0	0	0	1	0
	0	0	0	0	0
	1	0	0	0	0
	0	0	0	0	0
	0	0	0	0	0
	0	0	0	0	0
	0	0	0	0	0
	1	0	0	1	0
	1	0	0	0	0
	0	0	0	0	0
	1	1	1	0	0
	0	0	1	0	0
	0	0	0	0	1
	1	0	1	0	0
	1	0	0	1	0
	0	0	0	0	0
	0	1	0	0	0
	0	0	0	0	0
	0	0	0	0	0
	1	0	0	0	0
	1	0	1	0	0
	1	0	0	0	0
	0	0	0	0	0
	0	0	0	0	0
	0	0	0	0	0
	0	0	0	0	0
	0	0	0	0	0
	0	1	0	0	0
	0	0	1	0	0
[truncated: 4,001 more rows]

## Sheet: 7
1000	2000	3000	4000	5000	6000	1000	2000	3000	4000	5000	6000	1000	2000	3000	4000	5000	6000	1000	2000	3000	4000	5000	6000
1	1	1	1	1	0	0	0	1	1	0	1	1	1	1	1	1	1	1	1	1	1	0	1
0	0	1	1	0	1	1	1	1	1	1	0	1	1	1	1	0	1	1	1	1	0	1	1
0	1	0	1	1	1	1	1	1	1	0	1	1	1	1	1	1	1	0	0	1	1	1	0
1	1	1	1	0	1	1	0	1	1	0	1	1	0	0	1	1	1	1	1	1	1	0	1
1	1	1	1	0	1	1	1	0	1	1	1	1	0	0	1	1	1	1	1	1	1	0	1
1	1	1	1	0	1	1	1	1	1	0	1	1	1	1	0	1	1	0	1	1	1	1	0
1	0	0	1	0	1	1	0	0	1	1	1	1	1	1	1	1	1	1	1	1	0	1	0
1	0	1	0	1	1	1	1	1	1	1	1	1	0	1	1	0	1	1	1	1	1	0	1
1	1	0	1	1	0	1	1	1	1	1	0	1	0	1	1	1	1	1	1	1	0	0	1
1	0	1	0	1	1	1	0	1	0	1	0	1	1	1	1	1	1	1	1	1	1	0	1
1	1	1	1	1	1	1	1	1	1	1	0	1	1	0	0	0	0	0	0	0	0	1	0
1	1	1	1	0	0	1	0	0	0	1	1	1	0	1	1	1	1	1	1	1	1	1	1
1	0	1	1	1	1	1	1	1	0	1	0	1	1	1	1	0	1	1	1	1	1	0	1
0	1	0	1	1	1	0	1	0	1	1	0	1	1	0	0	1	1	1	1	0	1	1	0
1	1	1	1	1	0	1	0	1	0	1	0	0	1	0	1	0	1	1	1	1	1	0	1
0	1	1	1	1	1	1	1	1	1	1	1	0	0	0	1	0	0	1	1	0	1	1	1
1	0	1	1	1	1	1	1	0	1	1	0	1	1	1	1	0	0	1	1	0	0	1	1
1	1	1	1	1	1	1	0	0	1	1	0	1	1	1	1	1	1	0	0	1	1	0	0
1	0	1	0	1	0	1	1	0	1	0	1	1	1	1	1	1	1	0	1	1	1	0	0
1	1	0	1	1	1	0	0	1	0	0	0	1	1	1	0	0	0	0	1	0	1	1	1
1	0	1	1	1	1	0	1	1	1	1	1	1	1	1	1	0	1	1	1	0	1	1	0
1	1	0	1	0	0	1	1	1	1	0	0	1	0	1	0	0	1	1	0	1	0	1	1
1	0	1	1	1	1	1	0	1	0	1	1	1	1	1	1	1	1	1	1	1	1	1	0
1	0	1	1	1	0	1	0	1	1	1	1	1	0	1	0	1	1	1	1	1	1	1	1
1	1	1	1	0	1	1	1	0	1	1	1	1	1	0	0	1	1	0	1	1	0	1	1
1	0	0	1	0	1	0	1	0	0	1	1	1	0	0	0	0	1	0	1	1	1	1	1
1	1	0	1	1	1	1	1	1	1	0	0	0	1	1	1	0	1	1	1	1	1	1	0
1	1	1	1	0	1	1	0	1	0	1	1	1	1	0	0	0	1	1	0	0	0	1	1
1	1	1	1	1	1	0	0	1	1	1	1	0	1	1	0	0	1	0	1	1	0	1	1
1	0	1	0	1	1	1	1	1	1	1	0	1	1	1	1	1	1	1	0	1	0	0	1
0	0	1	1	1	0	0	1	1	0	1	1	1	1	1	0	1	0	0	1	1	1	0	0
1	1	1	1	0	1	1	1	1	1	1	0	1	1	1	1	1	1	0	1	1	0	1	0
0	0	1	1	1	1	1	0	0	1	1	1	1	0	1	1	1	0	1	0	1	0	1	1
1	1	0	1	1	1	1	1	0	1	1	1	1	1	0	1	1	1	1	0	1	1	0	0
1	1	0	1	0	1	1	1	0	1	1	1	1	1	1	0	1	0	1	1	1	0	0	0
1	1	1	1	1	0	1	1	1	1	1	0	1	1	0	1	1	1	1	1	1	1	1	0
1	1	1	1	0	0	1	0	0	1	1	1	1	1	1	0	1	0	1	0	1	1	0	1
1	1	0	1	1	0	1	1	1	0	0	0	1	1	0	0	1	1	1	1	1	0	0	0
1	1	0	0	1	0	1	1	1	0	1	0	1	0	1	0	1	1	1	1	1	1	1	0
1	1	1	1	0	0	0	1	1	1	1	1	1	0	1	1	1	1	1	1	0	1	0	1
1	0	1	1	0	1	1	1	1	1	1	1	1	1	1	1	1	0	1	1	1	0	1	0
1	1	1	0	1	1	0	1	1	0	1	1	1	0	0	1	1	1	1	1	1	1	0	0
1	0	1	1	1	1	1	1	1	1	0	1	1	1	1	0	1	0	1	1	1	0	1	0
1	0	1	0	1	1	1	1	0	1	1	1	1	1	1	1	1	1	1	0	1	1	1	1
1	1	0	1	1	0	1	0	1	1	1	1	1	1	1	1	0	1	1	1	1	1	0	1
1	1	1	1	1	1	1	1	1	1	0	1	1	1	0	1	1	1	1	1	1	1	1	0
1	1	1	1	0	1	1	1	1	1	0	1	1	0	1	0	1	1	1	1	1	1	1	0
1	1	0	1	0	1	1	0	1	1	0	1	1	1	1	1	0	1	1	1	1	0	0	1
1	0	0	1	1	1	1	1	1	0	1	0	1	1	0	1	1	1	1	1	1	0	1	1
1	1	1	1	0	0	1	1	1	1	1	1	1	1	0	1	0	0	0	1	1	0	1	1
0	1	1	0	1	1	1	1	1	0	1	1	0	1	1	1	1	1	1	1	1	1	1	1
1	1	0	0	1	0	0	1	1	0	1	0	1	1	0	1	0	1	1	1	1	0	1	1
0	0	1	0	1	0	1	0	1	0	1	1	1	0	1	1	1	1	0	1	1	1	0	1
1	1	1	0	1	0	1	1	1	0	0	1	1	0	0	1	1	0	1	1	0	1	0	0
1	1	0	0	1	0	0	1	1	0	1	1	1	1	1	1	1	0	1	1	1	1	1	1
0	0	1	1	1	1	0	1	1	0	1	1	1	1	0	1	0	0	0	0	0	1	0	1
1	1	0	0	1	0	1	1	0	1	1	1	1	1	1	1	0	0	0	1	0	0	1	0
1	1	0	1	0	1	1	1	0	1	0	1	1	1	1	0	1	0	1	0	1	1	0	1
1	1	0	1	1	1	1	1	1	1	1	0	0	0	1	1	1	1	0	1	1	1	1	0
1	0	1	1	1	1	1	1	1	1	0	1	1	1	0	1	1	1	1	1	0	1	1	1
1	0	0	1	1	1	1	1	1	0	1	0	1	1	1	0	0	1	1	1	1	1	1	1
1	0	1	0	1	1	0	1	1	1	0	1	1	0	0	0	1	1	0	1	1	1	0	1
1	1	1	0	1	0	1	1	1	0	0	1	1	0	1	1	0	1	1	1	1	0	1	1
1	1	0	1	0	0	1	1	0	1	0	1	1	1	1	0	1	1	1	1	0	1	1	1
0	0	1	1	1	0	1	1	1	1	1	1	1	1	1	1	1	1	1	1	1	1	1	0
1	0	0	0	1	1	1	1	0	1	1	0	0	1	0	1	1	1	1	1	1	1	0	1
0	1	0	1	0	0	1	0	1	0	1	1	1	1	1	1	1	1	1	0	1	0	1	1
1	1	0	1	1	1	1	1	0	1	1	0	1	1	1	1	1	1	1	1	1	0	1	1
1	1	1	0	1	0	1	1	1	1	1	0	1	0	1	1	1	1	1	1	1	1	0	1
1	0	1	1	1	0	1	1	1	1	0	1	1	1	0	0	0	1	1	0	1	0	1	0
1	1	0	0	0	1	1	1	1	1	0	1	1	1	1	1	1	0	1	1	1	1	1	0
0	1	1	0	0	0	1	1	0	1	1	1	1	0	1	1	0	1	1	1	1	1	0	1
1	1	0	1	1	0	1	1	0	1	1	1	0	1	0	1	1	1	1	1	0	1	0	1
1	1	1	1	1	0	1	0	0	1	1	0	1	1	1	1	1	0	1	0	1	0	1	1
1	1	1	1	1	0	1	1	1	1	0	1	1	1	1	1	0	1	1	0	1	1	1	1
1	1	1	1	0	1	1	1	1	1	1	0	1	1	1	1	1	1	1	1	0	1	1	1
1	1	1	1	1	1	1	1	1	1	1	1	1	0	1	1	1	0	1	1	1	1	0	0
1	1	0	0	0	0	1	1	1	0	1	1	1	1	1	1	1	1	1	1	0	1	1	0
0	1	1	0	0	1	0	0	1	1	1	1	1	1	0	0	1	1	0	0	1	1	1	0
0	1	1	1	1	1	1	1	0	1	0	1	0	0	1	1	1	0	1	1	1	1	1	1
1	1	1	0	0	0	0	1	1	1	1	1	1	1	0	1	0	0	1	1	1	1	1	0
1	0	1	1	0	1	1	1	1	0	1	0	1	0	1	1	1	1	1	0	1	1	1	1
1	1	0	1	1	0	1	1	0	0	0	1	1	1	0	1	1	0	1	1	1	1	0	1
1	1	1	1	1	1	1	1	1	1	1	0	1	1	1	0	1	0	1	1	1	1	1	1
1	1	1	1	0	0	1	0	1	1	1	0	1	1	1	0	1	1	1	1	1	1	0	1
1	1	1	1	1	1	1	1	1	0	1	0	0	1	1	1	1	0	1	1	1	0	1	1
1	1	1	0	1	1	1	1	1	0	1	0	1	1	1	1	0	1	0	0	1	0	1	1
1	0	1	1	1	1	1	0	1	1	1	1	1	1	0	1	1	0	1	1	1	0	0	0
0	1	1	1	0	1	1	0	0	1	0	0	1	1	0	1	1	1	0	1	1	0	0	1
1	1	1	1	1	1	1	1	1	1	1	1	1	1	1	1	1	1	1	1	1	1	0	1
1	1	0	1	1	1	1	0	1	0	1	1	1	0	0	1	1	1	1	1	1	1	1	1
0	0	1	0	1	0	1	1	0	0	1	1	1	1	1	1	1	0	1	1	1	1	0	1
1	0	0	1	0	0	1	1	0	0	1	1	1	1	0	0	1	0	1	1	1	1	1	0
1	1	1	0	1	1	1	1	0	0	1	0	1	0	1	0	1	1	1	1	1	1	1	0
1	1	1	0	1	0	1	1	1	0	0	1	1	1	0	1	1	0	1	1	1	1	1	1
1	1	1	0	1	1	1	1	0	1	1	1	1	1	1	0	0	1	1	1	0	0	0	1
0	0	1	1	1	1	0	0	0	1	1	1	1	1	1	0	1	0	0	0	1	1	0	0
1	1	1	1	1	1	1	1	1	1	1	0	1	1	1	1	0	0	1	1	0	1	0	1
1	1	0	1	1	1	0	0	1	1	0	1	1	0	1	1	0	1	1	1	1	0	1	0
1	1	1	1	1	1	1	1	1	1	1	0	1	1	0	0	1	0	1	1	1	1	0	0
1	0	1	1	1	0	1	1	1	1	0	0	0	0	0	1	0	1	1	1	0	0	1	1
0	1	0	1	1	0	0	1	1	1	0	1	1	1	1	1	0	1	0	1	1	1	1	0
1	1	1	1	1	0	1	1	1	1	1	1	0	0	0	0	0	1	1	0	1	1	1	1
1	1	1	1	0	1	1	1	1	1	1	0	1	1	0	1	0	0	1	1	1	0	0	1
1	1	0	1	1	1	1	1	1	0	1	1	1	0	1	1	1	1	1	1	1	0	1	0
1	1	1	0	1	1	1	1	1	1	1	0	1	0	1	0	1	0	1	0	0	0	0	1
1	1	1	0	1	1	1	1	1	1	0	0	1	0	1	1	1	1	1	1	1	1	1	1
1	1	0	0	0	1	1	1	1	1	0	0	1	1	1	0	1	0	0	1	1	1	0	1
0	1	1	0	1	0	1	1	1	0	0	0	1	1	0	1	1	0	1	1	1	1	0	1
1	1	1	1	0	1	1	1	0	1	1	1	1	1	1	0	1	0	1	0	1	1	1	1
0	0	1	1	1	0	1	1	1	0	1	1	1	1	1	0	0	1	1	1	0	1	1	1
1	0	1	0	0	0	1	1	1	1	1	1	0	1	0	1	1	0	0	1	1	1	1	0
1	1	1	1	0	1	1	1	0	0	1	0	1	1	1	1	1	1	1	0	1	1	0	1
1	1	1	1	1	1	1	1	1	1	0	0	1	1	0	1	0	1	1	1	1	1	1	0
0	1	0	1	1	0	1	1	1	1	0	1	1	1	1	1	1	0	1	0	0	1	1	1
0	0	0	0	1	0	1	0	1	0	1	1	1	1	1	1	0	0	0	1	1	1	1	1
1	0	1	1	1	0	1	1	1	0	0	1	0	1	1	0	1	1	1	1	1	1	1	1
1	0	0	1	1	1	1	0	1	0	1	1	1	0	1	1	0	1	1	0	1	0	1	1
0	1	0	0	0	1	1	0	1	1	1	1	1	1	1	1	1	0	1	1	0	1	0	1
1	0	1	0	1	1	0	0	1	0	1	0	1	1	0	1	1	1	1	0	0	1	1	1
1	1	1	1	0	0	1	1	1	1	1	1	1	0	0	1	1	1	1	1	0	0	1	1
1	0	1	1	1	0	1	1	1	0	0	1	1	1	1	1	1	1	1	1	0	1	1	1
1	1	0	0	1	1	1	1	0	1	1	1	0	0	1	1	1	1	1	1	0	1	0	0
1	1	1	0	1	0	1	1	1	1	1	0	1	0	0	1	1	1	0	1	1	0	1	0
1	1	1	1	0	1	1	0	0	1	1	1	1	1	1	1	1	0	1	1	1	1	1	0
1	1	1	1	1	1	1	1	1	0	1	1	1	1	1	1	0	1	0	1	1	1	1	1
1	1	1	0	0	0	1	1	1	1	0	0	0	1	1	1	1	0	1	1	1	1	1	0
1	1	1	1	1	1	1	1	0	1	1	0	1	1	1	0	1	1	1	0	1	1	1	0
1	1	1	0	1	0	1	1	0	1	1	0	1	1	1	1	1	0	1	1	1	1	1	0
1	1	0	1	0	0	1	1	1	1	1	1	1	0	0	1	1	0	1	1	0	1	1	0
0	1	0	1	1	1	1	1	0	0	0	1	1	1	0	1	1	0	1	1	1	1	1	0
1	1	1	1	1	0	0	1	1	0	1	1	1	1	1	1	0	0	1	1	1	1	1	1
1	0	1	1	0	1	1	1	1	1	1	1	1	0	1	1	0	1	1	1	0	1	1	1
0	1	0	1	1	1	1	1	1	0	0	1	1	1	1	1	1	1	1	1	1	1	0	1
1	1	0	1	0	1	1	1	1	0	0	1	0	1	0	1	1	1	1	1	0	1	1	1
0	1	1	0	1	1	1	0	1	0	1	1	1	0	1	1	1	1	1	1	0	1	0	1
1	1	1	1	0	0	1	1	1	1	1	0	1	1	1	0	1	1	1	1	1	1	1	0
1	0	0	1	1	0	1	1	1	0	1	0	1	1	0	0	1	1	1	1	0	1	1	1
1	1	1	1	1	1	0	0	0	1	1	1	0	1	0	1	1	1	1	1	1	1	1	1
1	1	1	0	1	1	1	1	0	0	1	0	1	1	0	1	1	1	1	1	1	1	1	1
0	1	1	1	1	1	1	1	1	1	1	1	1	1	1	0	0	1	1	1	0	1	1	1
1	0	1	1	1	0	1	1	1	1	1	1	1	0	1	0	1	1	1	1	0	0	1	0
1	1	1	1	1	0	1	1	1	1	0	1	1	1	1	1	0	1	1	1	1	1	1	1
1	1	1	1	1	1	1	1	1	1	0	1	1	1	1	0	1	0	1	0	0	1	1	0
1	1	0	0	1	1	1	1	0	0	1	0	1	1	0	1	0	0	1	0	1	0	1	1
0	1	1	1	1	0	1	1	0	0	0	1	1	1	0	1	1	0	1	1	1	1	1	0
1	1	1	0	0	1	1	1	0	0	0	0	1	1	1	1	0	0	0	0	1	1	1	1
1	1	0	1	1	1	1	0	0	1	1	0	1	1	0	1	0	0	1	1	1	0	1	0
1	0	1	1	1	1	1	1	0	1	0	0	1	1	1	1	0	0	1	1	0	0	1	1
1	1	1	0	1	1	1	1	1	0	1	1	1	0	0	1	1	1	1	1	1	1	1	0
0	0	0	1	1	1	1	1	0	1	0	0	1	1	1	1	0	1	1	0	1	1	1	1
1	0	1	0	1	0	1	1	1	0	1	1	1	1	1	1	1	1	1	0	1	1	1	1
1	0	1	1	0	1	1	0	1	1	1	1	0	0	1	0	1	0	0	1	0	1	1	1
1	0	1	1	0	0	1	1	0	1	0	1	0	1	0	0	1	1	1	1	1	1	0	1
0	1	1	1	0	1	0	1	1	0	1	1	0	1	1	1	1	0	0	1	1	0	1	1
1	1	1	1	1	0	1	1	1	1	1	1	0	0	0	0	1	0	1	1	1	1	1	1
1	1	1	0	1	1	1	1	0	0	0	1	1	0	1	1	1	1	1	1	1	1	1	0
0	1	1	0	1	1	1	1	0	0	1	0	1	1	0	1	1	1	0	0	1	1	1	1
1	1	0	1	0	0	1	1	0	1	1	1	1	0	1	0	1	0	1	1	1	1	1	1
1	0	1	1	1	1	1	1	0	1	1	0	1	0	1	1	1	1	1	1	1	0	1	0
1	1	1	1	1	1	1	1	1	1	1	0	1	1	1	1	1	0	1	1	0	1	0	1
1	1	0	0	1	0	1	1	0	0	0	0	1	1	1	0	1	1	1	0	1	1	0	1
1	0	1	1	1	1	1	1	1	1	1	1	1	1	0	1	1	1	1	1	1	1	1	1
1	1	1	1	1	1	1	1	1	0	1	0	1	1	1	1	1	1	1	1	1	0	0	1
1	1	1	1	1	0	1	1	1	1	1	0	1	1	1	1	1	1	1	1	0	0	0	0
1	1	0	1	1	1	1	1	0	1	1	1	1	0	0	0	0	1	1	1	0	1	0	0
1	1	1	1	1	1	0	1	0	1	1	1	1	1	1	0	0	0	1	1	1	1	0	1
1	1	1	0	1	1	1	1	1	0	0	1	1	1	0	1	1	1	1	1	1	1	1	0
0	0	1	0	1	0	1	1	1	1	1	0	1	0	1	1	1	0	1	1	0	1	0	1
0	1	1	1	1	0	1	1	0	1	0	1	1	1	1	1	1	1	1	0	0	0	1	0
1	1	1	1	1	0	1	1	1	1	1	0	1	1	1	1	0	1	1	1	0	1	0	0
1	1	0	1	0	0	1	1	1	1	1	0	1	1	1	1	1	1	1	0	1	1	1	1
1	1	1	1	1	1	1	1	1	0	1	1	1	1	1	0	1	1	0	1	0	1	0	0
1	1	0	1	0	0	0	1	0	1	0	0	1	1	0	1	0	1	0	0	0	1	0	0
1	1	1	0	0	1	1	1	0	0	1	1	0	1	0	1	0	0	1	1	0	0	1	0
1	1	1	1	1	0	1	1	1	1	1	1	0	0	0	0	0	1	1	0	0	1	1	1
1	0	1	0	1	1	1	0	1	0	1	1	0	0	1	0	1	0	1	1	1	1	1	1
1	0	1	1	0	0	1	1	1	1	1	0	1	0	1	1	1	1	1	1	1	1	1	0
1	0	1	1	1	1	1	0	1	0	1	1	1	0	0	1	1	1	1	1	1	1	0	1
1	0	1	0	0	1	1	1	1	1	1	1	1	1	0	1	1	1	1	1	1	1	0	1
1	0	1	1	1	1	0	1	1	1	1	0	1	1	1	1	1	1	1	1	1	1	0	1
1	0	0	1	1	1	1	1	1	1	1	0	0	0	0	1	1	1	1	1	1	0	1	1
1	1	1	0	0	1	1	0	1	0	0	0	1	1	1	1	1	0	1	1	1	1	0	1
1	1	0	1	1	1	0	1	1	1	0	1	0	1	1	1	1	1	0	1	1	1	1	1
1	1	1	1	0	0	1	1	0	0	1	1	1	0	1	0	1	0	1	1	0	1	1	0
1	0	0	1	0	0	1	1	0	1	1	1	1	1	0	0	1	0	1	1	1	1	1	1
1	1	1	1	0	1	1	1	1	1	0	1	0	0	1	1	1	1	1	1	1	1	1	1
1	1	1	1	1	0	0	1	1	0	1	0	1	1	1	1	0	0	1	1	1	1	1	0
1	1	1	0	1	1	1	1	1	1	1	1	1	1	1	1	1	1	1	1	0	1	1	1
1	0	1	1	1	1	1	1	1	1	1	1	0	1	0	1	1	1	1	0	0	1	1	1
1	1	1	1	1	0	1	1	1	1	1	1	1	0	1	0	1	0	1	0	1	1	0	1
0	1	1	0	1	1	1	1	0	1	1	1	1	1	0	1	0	1	1	0	1	1	1	1
0	1	1	0	1	1	0	1	1	1	1	1	1	0	0	0	1	0	0	1	0	1	1	1
1	1	1	0	1	1	1	1	0	1	0	1	1	0	1	1	1	1	1	1	1	0	1	0
1	1	0	1	1	0	1	0	1	1	1	1	1	1	1	0	1	0	1	1	0	0	0	0
1	0	1	0	1	1	1	1	0	1	1	1	1	1	1	1	1	0	1	0	1	1	0	0
1	0	0	1	1	1	1	1	1	0	1	0	1	1	1	0	1	1	1	1	1	0	1	1
0	1	1	1	1	1	1	1	1	1	0	0	1	1	1	1	0	1	1	0	1	0	1	1
1	1	1	1	0	1	1	1	1	1	1	1	1	1	0	0	1	1	1	1	1	1	1	1
1	0	1	0	1	0	1	1	1	1	1	0	0	1	0	1	1	1	1	1	1	1	0	1
1	1	1	1	1	1	1	1	0	1	0	1	1	1	1	1	0	1	1	1	1	1	0	1
1	1	0	1	1	1	0	1	1	1	1	0	1	1	1	1	1	1	1	1	0	1	0	1
0	1	0	0	1	0	1	1	1	0	1	0	1	0	1	1	0	1	1	1	1	1	1	1
1	0	1	1	1	1	1	1	1	1	1	1	1	1	0	1	1	0	1	1	1	1	1	1
1	1	0	1	1	1	1	1	0	1	1	1	1	0	0	1	0	0	1	1	1	1	1	1
1	1	1	1	1	1	1	0	0	1	1	1	1	1	1	0	1	1	1	1	1	1	1	1
0	1	1	0	1	0	1	1	1	0	0	1	1	1	0	0	1	1	1	1	1	1	1	1
1	0	1	1	1	1	1	0	1	0	1	1	1	1	1	0	1	1	1	0	1	1	0	1
1	1	1	0	1	1	1	0	1	1	0	1	0	1	1	1	1	1	1	1	0	0	1	0
0	1	1	1	1	1	0	1	1	1	1	1	1	0	0	1	1	0	1	1	1	0	0	0
1	0	1	1	0	1	1	1	1	1	0	0	1	0	1	0	1	1	1	1	1	0	1	1
0	1	0	1	1	1	1	1	1	1	1	1	0	0	1	1	0	0	1	1	1	0	1	1
1	1	1	1	1	0	1	1	1	1	0	1	1	0	1	1	1	1	1	1	1	0	1	1
1	1	1	1	1	0	1	1	1	1	1	0	1	1	0	1	0	1	1	0	0	1	0	1
1	0	1	0	1	1	0	1	0	1	1	1	1	1	0	1	1	1	1	1	1	0	0	1
1	1	1	0	1	1	1	1	1	0	1	0	1	0	1	0	0	1	1	1	1	0	0	1
1	1	1	0	1	0	1	1	1	1	1	0	1	1	0	0	0	1	1	1	0	1	1	1
1	0	1	1	1	1	1	0	0	1	1	1	1	1	1	0	0	1	1	0	1	1	1	1
1	1	1	1	0	0	1	1	1	1	1	0	1	0	1	1	0	1	1	1	1	1	1	1
1	0	1	1	1	1	0	1	1	0	1	1	1	1	1	0	0	1	1	1	1	1	1	1
1	1	1	1	0	1	1	1	0	1	1	0	1	1	1	1	1	1	1	1	0	0	0	1
1	1	1	1	0	1	1	1	0	1	0	0	1	1	1	1	1	1	1	1	1	1	0	1
1	1	0	1	1	1	1	1	1	1	0	1	1	0	1	1	0	1	1	1	1	0	1	0
1	1	0	1	1	0	1	1	1	1	0	0	1	1	1	0	1	1	1	1	1	0	1	1
1	1	0	1	1	1	1	0	1	0	1	1	1	1	1	0	1	0	1	0	1	1	1	0
1	0	1	1	0	1	1	0	1	1	1	1	1	1	1	1	1	0	1	1	1	1	1	1
1	1	1	1	0	1	1	1	1	1	1	0	1	0	1	1	1	1	1	1	1	1	1	1
1	1	0	1	1	1	1	1	1	1	1	0	1	1	1	1	0	0	1	1	1	1	1	1
1	1	1	0	1	1	1	1	1	1	1	1	1	1	1	1	1	1	1	1	1	1	0	1
1	1	0	1	0	0	1	1	1	1	0	0	1	1	1	1	1	0	1	1	1	1	0	1
1	1	1	1	1	1	1	1	0	0	1	0	1	1	1	0	0	1	1	1	1	1	1	0
1	1	1	1	1	0	1	1	1	1	1	1	1	1	1	1	1	1	1	1	0	0	1	1
1	1	1	1	1	0	1	1	1	1	1	1	1	0	0	1	0	1	1	1	0	1	1	0
1	1	1	1	1	0	0	1	1	1	1	1	1	1	1	1	1	1	1	1	0	1	0	1
1	1	1	1	0	1	1	1	0	1	1	1	1	0	1	1	1	1	1	1	1	1	0	0
1	0	1	0	1	1	1	0	0	0	0	1	0	1	1	1	0	1	1	1	0	1	1	1
1	1	1	1	0	0	1	1	1	0	1	1	1	1	0	1	1	0	1	1	1	0	0	1
0	0	1	1	1	0	1	1	0	1	0	1	1	1	1	1	1	0	1	1	0	1	1	1
1	0	1	1	1	1	1	0	1	1	0	1	1	1	0	0	1	1	1	1	0	1	1	1
1	1	0	1	1	0	1	1	0	1	1	0	1	1	1	1	1	0	1	1	1	1	0	0
1	1	0	1	1	0	1	0	1	0	1	0	1	1	1	0	1	1	1	1	0	1	0	0
1	1	0	1	0	0	1	1	0	1	1	0	1	1	1	0	0	1	1	1	0	1	0	0
0	1	1	1	0	1	1	1	1	1	0	1	1	1	1	1	1	1	1	1	1	1	1	1
1	1	1	0	1	0	1	1	1	1	1	1	1	1	0	1	1	1	1	1	0	0	0	0
1	1	1	1	1	1	1	0	1	1	0	1	1	1	1	1	0	1	1	1	1	1	1	1
1	1	1	1	1	1	1	1	1	1	1	0	1	1	1	1	1	0	0	1	1	1	0	1
1	1	0	0	1	1	1	0	1	0	1	1	1	1	1	1	0	0	1	1	1	0	1	1
1	1	1	1	0	1	1	1	1	1	1	1	1	1	1	1	0	1	1	1	0	1	1	0
1	0	0	0	1	1	1	1	0	1	0	1	1	1	1	1	1	1	1	1	1	1	1	1
1	1	1	0	1	1	1	1	0	1	1	1	1	1	1	0	1	1	1	1	0	1	1	1
1	1	1	0	0	1	1	1	0	0	1	0	1	1	0	1	1	1	1	1	1	0	1	1
1	1	1	1	1	1	1	0	1	1	1	0	1	1	1	0	0	0	0	1	1	0	1	1
1	1	0	1	0	1	1	1	0	1	1	1	1	1	1	1	0	1	1	1	1	1	1	1
1	1	1	1	1	1	1	0	1	1	0	1	1	0	1	1	0	0	1	1	1	1	1	1
1	0	1	0	1	0	1	1	1	0	0	0	1	0	0	1	1	1	1	1	0	0	0	1
1	1	1	1	1	1	1	0	1	1	1	1	0	1	0	1	1	1	1	0	1	1	0	1
1	1	1	1	0	0	1	1	0	0	1	1	1	1	1	0	1	0	1	0	1	0	1	0
1	1	0	1	0	1	1	1	0	0	1	1	1	1	0	0	1	1	1	1	1	1	0	1
1	1	1	1	1	0	1	1	1	0	1	1	0	1	1	0	1	1	1	1	1	1	1	0
1	1	1	1	1	0	1	1	1	0	1	1	1	0	0	0	1	1	1	1	1	1	1	1
1	1	0	1	1	1	1	0	1	1	0	1	1	1	0	1	1	1	1	0	1	1	0	1
1	1	1	1	1	1	1	1	1	1	0	0	1	1	1	1	0	0	1	1	1	1	1	1
1	1	1	1	0	1	0	1	1	1	1	1	0	1	0	1	1	0	1	1	1	1	0	0
1	1	1	1	1	1	1	1	1	1	0	1	1	0	0	0	0	1	1	1	1	0	0	0
1	1	1	1	0	1	1	1	1	1	0	0	1	1	1	0	1	1	1	0	1	0	1	0
1	1	1	0	1	1	1	0	1	1	1	1	1	1	1	1	0	1	1	1	1	1	0	0
1	0	1	0	0	1	1	1	0	0	1	0	1	0	1	1	1	1	1	1	1	1	1	0
1	0	1	1	1	1	1	0	1	1	0	1	1	1	0	1	1	0	1	1	1	1	1	1
1	1	1	0	0	0	1	1	1	1	0	1	1	1	1	1	1	1	1	1	1	1	1	1
1	1	0	1	1	1	1	1	1	1	1	1	1	1	1	1	0	1	1	1	1	0	0	1
1	1	1	1	1	0	1	0	1	1	1	1	1	1	1	0	1	1	0	1	1	1	1	1
1	1	0	0	0	1	1	1	1	0	1	1	1	1	1	0	1	1	0	1	1	1	1	0
0	1	1	0	1	0	1	0	1	0	1	1	1	1	1	0	1	1	1	1	0	0	1	1
1	1	1	1	1	1	1	1	1	0	1	0	1	1	0	1	0	1	1	1	0	0	1	1
1	0	0	1	1	1	1	0	1	0	1	1	0	1	1	1	0	1	1	0	0	0	1	0
1	1	1	0	1	1	1	0	1	1	1	1	0	0	1	0	0	0	1	1	1	1	1	0
1	1	1	1	1	0	1	1	1	1	0	1	0	0	1	1	0	0	1	1	0	1	1	1
1	1	1	0	0	1	1	0	1	0	0	1	1	1	0	1	1	1	0	0	1	1	1	0
1	1	1	1	1	1	1	1	1	0	1	0	1	1	1	0	0	1	1	1	0	1	1	0
1	0	0	1	1	1	0	1	1	1	0	1	1	0	1	1	1	0	1	1	1	1	1	0
1	1	0	1	1	0	1	0	1	0	1	1	1	1	1	0	1	1	1	1	1	1	0	1
0	1	0	1	1	1	1	1	1	1	1	0	1	1	1	1	1	0	1	1	0	0	0	1
1	1	1	1	0	1	1	1	1	1	1	1	1	1	1	0	1	1	1	1	1	0	1	1
1	1	1	1	0	1	1	1	0	0	1	0	1	1	1	0	1	1	1	1	1	0	0	1
1	1	1	1	0	1	1	0	0	0	1	0	1	0	0	1	1	1	1	1	1	0	0	1
1	1	1	1	1	0	1	0	1	0	1	0	0	1	1	1	0	1	1	1	1	1	1	1
1	0	0	1	1	1	1	1	1	1	1	0	1	0	0	0	1	0	1	1	0	1	0	1
1	1	1	1	1	1	1	1	1	1	1	1	1	1	1	1	1	1	1	1	1	0	0	1
1	1	1	1	0	0	1	0	1	0	1	1	1	1	1	1	1	1	0	1	0	0	0	1
1	0	1	1	0	1	1	1	1	1	1	1	1	1	1	1	1	1	0	1	1	1	1	1
1	0	1	0	1	0	1	1	1	0	1	1	1	0	1	0	1	1	1	1	1	1	1	1
1	1	1	1	1	1	1	1	1	1	1	1	1	1	1	0	0	0	1	0	1	1	1	1
1	1	1	1	1	1	1	1	1	0	1	0	1	1	0	1	0	0	1	1	1	1	1	1
1	1	1	1	1	0	1	1	1	1	1	0	1	1	1	1	1	1	1	1	0	1	1	1
1	1	1	0	1	1	1	1	1	0	1	1	1	1	1	1	1	0	1	1	1	1	0	1
1	1	1	1	1	0	1	1	1	1	0	1	1	1	0	1	0	0	1	0	1	0	0	0
1	1	1	0	1	0	1	0	1	0	0	1	1	1	0	0	1	1	1	1	1	1	0	1
1	1	1	0	1	1	0	1	1	0	1	0	1	1	1	1	1	1	1	1	0	1	1	1
1	1	1	1	0	1	1	1	0	0	1	1	1	1	1	1	1	1	0	1	0	1	0	0
1	1	0	1	1	1	0	1	1	0	0	1	0	1	1	1	1	0	1	1	1	1	1	1
1	1	0	0	1	0	1	1	1	1	0	0	1	1	1	1	1	0	1	0	1	0	0	1
1	1	1	1	1	0	0	1	1	1	0	0	1	1	1	1	0	1	1	1	1	0	1	0
1	1	0	0	0	1	1	1	1	0	0	1	1	1	1	0	0	1	1	1	1	0	1	0
1	1	0	1	1	1	1	1	1	1	1	0	1	1	1	1	1	1	1	1	0	1	1	1
1	1	0	1	0	1	1	1	1	0	1	0	1	0	1	0	1	1	1	1	1	0	0	1
1	1	1	1	1	0	0	1	1	1	1	0	1	1	0	0	1	0	1	0	1	1	1	1
1	0	1	1	0	1	1	1	1	1	0	1	1	1	0	0	0	1	0	1	0	1	1	1
1	1	0	1	1	1	1	1	1	1	1	1	1	1	0	0	0	1	1	1	0	1	1	0
0	1	1	1	1	1	1	1	0	0	0	1	1	0	1	1	1	1	1	0	1	0	1	1
0	0	0	0	0	1	0	0	1	0	0	1	1	1	1	1	0	1	1	1	1	1	0	0
1	0	1	0	0	1	1	1	1	0	1	1	1	1	1	1	1	0	1	1	1	1	1	1
1	1	1	0	1	0	1	1	1	1	1	1	1	1	0	1	1	1	1	1	1	1	1	1
1	1	1	0	0	1	1	1	1	1	0	0	1	1	0	1	1	0	1	1	1	0	1	1
1	1	1	0	1	1	0	0	1	1	1	1	1	1	1	1	0	1	1	1	1	1	1	1
0	1	1	0	0	1	1	1	1	0	1	1	1	1	1	1	1	0	1	0	1	0	1	1
1	0	1	1	1	1	1	1	1	1	0	1	1	1	1	0	0	1	1	1	0	0	1	0
0	1	1	0	0	1	1	1	0	1	1	0	1	1	1	0	1	1	0	1	1	0	1	1
1	0	1	1	1	1	1	1	0	1	1	0	1	1	1	1	1	1	1	1	0	1	1	1
0	1	1	1	0	1	1	1	1	0	1	0	1	1	1	1	1	0	0	1	1	1	1	1
1	1	1	0	0	0	1	1	1	1	0	1	1	1	0	1	0	1	1	0	1	1	1	0
1	1	1	1	1	1	1	1	1	0	0	0	1	0	1	1	0	1	1	1	1	0	1	1
1	0	0	1	1	0	1	1	0	1	1	0	1	1	1	1	1	1	1	1	1	1	1	1
1	0	1	1	1	1	1	1	1	0	1	0	1	0	0	1	1	1	0	1	1	1	1	1
1	1	1	0	1	0	1	0	1	1	1	1	1	1	1	1	1	1	1	1	1	1	0	1
1	1	1	0	1	1	1	1	0	0	1	0	1	1	1	1	1	1	0	1	1	1	1	1
1	1	1	1	0	0	1	1	1	1	1	0	1	0	1	0	1	0	0	1	1	0	0	0
1	1	0	1	0	0	1	1	0	1	0	1	1	0	1	0	1	1	1	1	1	0	1	1
0	1	1	1	1	1	1	1	0	1	1	1	1	1	1	1	1	0	1	1	1	1	1	0
1	1	1	1	0	1	0	0	1	1	1	0	1	1	1	1	1	0	1	0	1	0	1	1
1	0	1	1	0	0	1	1	0	1	1	1	1	1	0	0	1	1	1	1	1	1	1	1
1	1	0	0	1	1	0	1	1	0	1	1	1	1	0	1	0	0	0	1	1	1	0	1
1	1	0	1	1	1	0	1	1	1	1	0	1	1	1	1	0	0	1	1	0	1	1	1
1	0	0	1	1	0	1	1	0	1	0	0	1	1	0	1	0	1	1	1	1	0	0	1
1	0	1	1	0	1	1	1	0	0	1	1	1	1	1	0	0	0	1	0	0	1	1	0
0	1	0	1	0	0	1	0	1	1	1	1	1	1	1	1	1	1	1	1	0	1	0	0
1	1	0	1	1	0	1	1	1	0	1	1	0	1	0	1	1	1	0	1	0	1	0	0
1	1	1	0	1	1	1	1	1	1	1	1	1	1	1	1	0	0	1	0	0	1	1	0
1	1	0	1	0	1	1	0	0	1	1	1	1	1	1	1	1	1	1	1	1	1	0	1
1	0	1	0	1	0	1	1	1	1	1	0	1	1	1	1	1	1	1	1	1	0	1	1
1	1	1	1	0	1	1	1	1	1	0	0	1	1	0	0	1	1	1	1	1	1	1	1
1	1	1	1	1	1	1	1	1	1	1	0	1	1	1	1	1	0	1	0	1	1	0	0
1	1	1	1	0	1	1	1	1	0	1	1	1	1	0	0	0	1	1	0	1	0	1	1
1	1	0	1	0	1	1	1	1	1	0	0	1	1	1	1	1	0	1	1	0	1	0	1
1	1	0	1	0	1	0	1	1	1	1	1	1	1	1	1	0	1	1	1	1	1	0	1
1	1	0	0	1	1	1	1	1	1	1	1	1	1	1	0	1	0	1	1	1	1	1	1
1	1	1	1	1	0	1	1	0	1	0	0	1	1	1	1	0	1	1	1	0	1	1	0
1	1	1	0	1	1	1	1	1	0	1	1	1	1	1	1	0	1	1	0	0	1	1	0
1	1	1	1	1	1	1	0	1	0	1	1	1	0	1	1	0	1	1	1	1	0	1	1
0	0	1	1	1	1	1	1	1	1	1	1	1	1	1	1	1	1	1	1	1	1	0	0
0	0	1	0	1	1	1	1	1	1	0	0	1	0	1	1	1	1	0	0	1	1	1	1
1	1	1	1	1	1	1	0	0	1	1	1	1	1	1	1	1	1	1	0	1	0	1	1
1	1	1	1	1	0	1	1	0	1	1	1	1	1	1	1	1	0	0	1	1	1	0	1
1	1	1	1	1	1	1	1	1	0	1	1	1	1	1	0	1	1	0	0	1	1	1	1
1	1	1	1	1	1	1	1	0	0	0	0	1	1	0	1	1	1	1	1	1	0	1	1
1	1	1	1	0	1	1	1	1	0	1	1	1	1	1	1	0	0	1	1	1	1	1	0
1	1	1	1	1	0	1	1	1	1	0	1	1	1	1	1	0	0	1	1	1	1	0	1
1	0	1	0	1	1	0	1	0	1	1	0	1	1	0	1	0	1	0	0	0	1	1	1
1	1	0	1	0	1	1	1	1	0	1	0	0	1	0	1	1	1	1	1	1	1	1	1
1	0	1	1	1	0	1	1	1	1	1	1	1	1	0	0	0	1	1	1	1	0	1	1
1	1	1	0	0	1	1	1	1	1	1	1	1	1	1	1	1	0	1	0	1	1	1	1
1	1	1	0	1	0	0	1	1	1	1	1	1	1	1	1	0	1	1	1	1	0	1	1
0	0	0	1	0	0	1	0	0	1	1	1	1	1	1	1	0	1	1	0	1	1	1	1
0	1	1	1	1	0	1	0	0	1	0	1	1	0	1	1	1	1	1	1	1	0	1	1
1	0	1	1	0	1	1	1	1	0	1	0	1	1	1	0	0	1	1	1	1	1	1	0
1	1	0	0	1	1	1	1	0	1	1	0	1	0	1	1	1	1	1	0	1	1	0	1
1	1	0	1	1	1	1	1	0	1	0	1	1	1	1	1	1	0	0	1	1	0	1	1
1	1	1	0	0	1	1	1	1	1	1	0	1	1	1	1	0	0	1	1	0	0	0	1
1	1	0	0	1	1	0	0	0	0	0	1	1	1	1	0	1	0	1	0	1	1	1	1
1	1	1	0	1	0	0	0	1	1	0	0	1	1	0	0	0	1	1	1	0	1	1	1
1	1	1	1	1	0	1	1	1	1	1	1	1	0	1	1	0	1	1	1	0	1	1	0
1	1	0	0	0	0	1	1	1	1	0	1	0	0	1	1	1	0	1	1	1	1	1	1
1	1	1	1	0	1	1	1	0	1	0	0	1	1	1	1	0	0	0	1	1	0	1	1
1	1	1	0	0	1	1	1	1	1	0	1	1	1	1	0	0	1	0	0	1	1	0	0
1	1	1	1	0	0	1	1	0	1	0	1	1	0	1	0	0	1	1	1	1	1	0	1
1	1	1	0	1	1	1	1	0	1	0	1	1	1	1	1	1	1	0	1	0	1	1	1
1	1	1	1	1	1	1	1	1	0	1	1	1	0	0	1	0	1	1	0	1	1	0	1
1	0	1	1	1	1	1	1	1	1	0	0	0	1	1	1	0	1	1	1	1	0	1	0
1	0	1	1	1	1	1	0	1	1	1	0	1	1	0	1	1	0	1	0	1	0	1	0
0	1	1	0	1	0	1	1	1	0	1	0	1	0	0	1	1	0	1	1	0	1	0	0
1	1	0	1	1	0	1	0	0	0	0	1	1	1	1	1	1	1	1	1	1	1	1	1
1	1	0	1	1	1	1	1	0	1	0	1	1	1	1	1	0	0	1	1	1	1	0	1
0	1	1	0	0	1	0	1	0	1	1	1	0	1	1	0	1	1	1	1	0	1	0	0
1	1	1	0	0	1	1	0	1	1	1	1	1	1	1	1	0	0	1	1	1	1	1	1
0	1	1	1	1	1	0	0	1	1	1	1	1	1	1	0	0	0	1	1	1	1	0	0
0	0	1	0	0	1	1	1	0	0	0	0	0	1	1	0	0	0	1	1	0	1	1	1
1	1	1	0	1	0	0	1	0	1	1	1	0	1	0	1	1	1	1	1	0	1	1	1
1	1	1	0	1	1	1	1	1	1	0	1	1	1	0	1	1	0	1	0	1	1	0	1
1	1	1	0	1	0	1	1	1	1	0	1	1	1	1	0	0	1	1	0	1	1	0	0
1	1	0	1	0	0	1	1	1	1	0	1	1	1	1	1	1	0	1	1	1	1	1	1
0	1	0	1	1	1	1	0	0	1	0	1	1	0	1	1	0	1	1	1	1	1	0	0
1	1	1	1	1	1	1	1	1	1	1	1	1	1	1	0	1	1	1	0	0	1	0	1
1	1	1	0	1	1	1	1	1	1	0	1	1	1	1	1	0	1	1	0	1	0	1	1
1	1	0	1	0	1	1	1	1	0	1	1	1	1	0	1	1	0	1	1	1	1	0	0
1	1	0	1	1	1	0	1	0	0	1	0	1	1	0	0	1	0	1	1	1	0	1	1
1	0	1	0	1	1	1	1	0	1	0	1	1	0	1	1	1	0	0	1	0	0	1	1
1	0	1	0	1	1	0	0	1	1	0	1	1	1	1	0	0	1	0	0	0	0	0	1
0	1	1	1	0	1	1	1	1	0	1	0	1	1	0	1	1	0	1	1	1	1	1	0
1	1	1	0	1	0	1	0	1	0	1	1	1	1	0	1	0	1	1	1	1	0	0	0
1	0	1	0	1	1	0	1	1	1	1	0	1	1	1	0	1	0	0	0	1	1	1	1
1	1	0	1	1	0	1	1	0	1	1	1	1	1	1	0	0	1	1	0	1	1	1	0
1	0	1	1	0	1	1	0	1	0	1	1	0	0	1	1	1	1	1	1	1	1	1	0
1	0	1	0	0	1	1	1	0	0	0	1	1	1	1	0	0	1	0	1	1	0	1	1
1	1	1	1	1	1	1	0	1	0	1	0	0	1	1	0	1	1	1	0	1	1	1	0
1	1	1	1	0	1	1	1	1	1	1	1	0	1	1	1	0	1	1	0	0	1	1	1
0	1	0	0	1	1	1	1	0	1	0	0	1	1	1	1	1	0	0	1	1	1	1	0
1	1	1	1	0	1	1	1	1	1	1	1	1	0	1	1	1	0	1	1	0	1	0	0
1	1	0	1	0	0	1	1	1	1	1	1	1	1	1	1	0	1	1	1	1	1	0	1
1	1	1	0	1	0	1	1	1	1	1	1	1	0	1	0	1	1	1	1	0	1	0	0
1	1	1	0	1	1	1	1	1	0	1	1	1	1	0	1	1	0	1	1	1	1	1	1
1	1	0	0	0	1	0	0	1	0	1	0	1	1	1	1	1	1	0	0	1	0	1	0
1	1	1	1	1	0	1	0	1	1	1	0	1	1	1	1	1	1	1	0	1	1	1	0
1	1	1	0	1	1	1	1	1	1	1	1	1	0	1	1	0	0	1	1	1	1	1	0
1	1	1	1	0	0	1	0	1	1	0	0	1	1	0	0	0	1	1	1	1	1	1	0
1	1	1	0	1	0	1	1	1	1	1	0	1	1	1	1	1	1	1	1	1	1	1	1
1	1	0	1	1	1	1	1	1	1	1	1	1	1	1	0	1	1	1	1	0	1	0	1
1	1	1	1	0	1	1	1	1	1	0	1	1	1	1	1	1	1	1	1	1	1	1	0
1	1	0	1	1	0	1	0	1	0	1	1	1	0	0	1	1	1	1	1	1	1	1	1
1	0	0	1	1	1	1	0	1	1	0	0	1	1	0	0	1	0	0	1	1	0	0	1
1	1	1	1	0	1	1	1	0	0	1	1	1	0	1	1	1	1	0	1	0	1	1	1
1	0	0	0	0	1	1	1	0	1	1	0	1	1	1	0	1	0	1	1	1	1	0	0
1	1	1	0	0	0	1	1	1	0	1	1	1	0	1	0	0	1	1	1	0	1	1	1
1	1	0	1	0	0	1	1	1	1	1	1	1	1	1	1	1	1	1	1	1	1	1	0
1	1	1	1	0	1	1	0	1	0	1	1	1	1	0	0	1	1	1	1	0	0	0	0
1	1	1	0	0	1	1	1	1	1	1	1	1	1	0	1	0	1	1	1	1	1	0	0
1	0	0	0	1	1	1	1	1	1	0	0	1	1	0	0	1	0	1	1	1	1	1	0
1	1	1	1	1	0	1	1	1	0	1	1	1	1	1	1	1	1	1	1	0	0	1	1
1	0	1	0	0	1	1	1	1	0	1	0	1	1	1	1	1	1	1	1	0	1	0	0
1	1	1	1	0	0	1	0	1	1	1	1	1	1	1	1	1	1	1	1	0	0	1	0
1	1	0	1	1	0	1	1	1	1	0	1	1	1	0	1	1	0	1	0	1	1	1	1
0	1	0	1	1	1	1	1	0	0	0	1	1	1	1	1	1	1	1	1	1	1	1	0
1	0	1	0	1	1	1	0	1	0	0	1	1	1	1	0	1	1	1	0	1	0	1	1
1	1	1	1	1	0	1	1	1	1	0	0	1	1	0	1	1	0	0	1	1	1	0	1
1	1	1	0	1	0	1	1	1	0	0	0	1	1	1	1	0	1	1	1	0	1	1	0
1	0	1	1	1	1	1	1	0	0	0	1	0	0	1	1	1	0	1	0	1	0	0	1
1	1	0	0	1	1	1	1	1	1	1	1	1	1	1	1	0	0	1	1	1	0	1	0
1	0	1	0	1	1	1	1	1	1	1	1	1	1	1	1	1	1	1	0	1	0	1	0
1	1	0	0	1	1	1	0	1	1	0	1	1	1	1	1	1	1	1	0	0	0	0	1
0	1	1	1	0	1	1	1	1	1	1	1	1	0	1	1	1	1	1	1	1	1	0	1
1	0	0	1	1	1	1	1	1	0	0	1	1	1	0	1	1	0	1	0	1	0	0	1
1	1	1	1	0	0	1	1	1	1	1	1	1	1	0	1	1	1	1	1	0	1	1	1
0	1	1	0	1	1	1	0	1	1	0	0	1	0	1	0	1	1	1	1	0	0	0	1
1	1	0	1	1	1	0	1	1	1	0	1	1	1	1	1	1	1	1	1	1	1	1	1
1	1	1	0	1	0	0	1	1	1	0	1	1	1	1	1	0	1	1	1	1	1	0	0
1	1	1	1	1	1	1	1	1	0	1	1	1	1	1	0	1	0	1	0	1	0	0	1
1	1	1	0	0	1	1	1	1	0	1	1	1	1	1	0	1	0	1	1	1	1	1	0
1	1	0	1	1	1	0	0	1	1	1	0	1	1	1	0	0	1	1	0	1	1	1	0
1	1	1	1	1	1	0	1	1	1	1	1	0	1	1	0	1	1	1	0	0	1	1	1
0	1	1	0	1	0	0	1	1	0	1	1	1	1	1	1	1	0	1	1	0	0	1	1
1	1	1	1	1	0	1	0	1	1	1	1	0	1	1	0	1	0	0	1	1	1	1	0
1	1	0	1	1	1	1	1	1	0	0	1	1	1	1	1	1	0	1	1	1	1	1	1
1	1	1	0	1	0	1	1	1	1	0	1	1	1	1	1	1	0	1	0	1	1	1	0
1	1	0	0	0	1	1	1	1	0	1	1	1	0	0	1	0	1	1	1	0	1	1	1
1	0	1	1	0	1	1	1	1	1	1	0	1	1	1	1	1	1	0	1	1	1	1	1
1	1	1	0	1	0	1	1	0	1	1	1	1	1	1	1	1	1	1	1	1	1	1	1
1	1	1	1	1	1	1	1	1	0	0	1	1	1	1	0	1	1	1	1	1	1	1	0
1	1	1	1	0	1	1	1	1	1	1	0	1	1	0	1	1	0	1	1	1	1	1	1
0	1	0	1	0	1	1	0	1	1	1	0	1	0	1	0	0	0	1	1	0	1	0	0
1	1	1	1	0	1	1	0	1	1	1	0	1	1	0	0	1	0	1	1	1	1	1	1
1	0	1	1	1	1	1	1	1	1	0	0	1	1	0	1	1	0	1	1	1	1	1	1
1	1	1	0	0	0	1	0	1	1	1	1	1	0	1	1	1	1	0	1	0	1	1	1
1	1	1	0	0	1	1	1	1	1	1	0	1	1	1	1	1	0	1	0	1	1	0	1
1	1	1	1	1	1	1	0	0	0	0	1	1	1	1	0	1	0	1	0	1	1	1	0
1	0	0	1	0	1	1	1	1	1	1	1	1	1	0	0	0	0	1	1	1	1	1	1
1	1	1	0	0	1	1	1	1	1	0	1	0	1	0	0	1	1	1	1	0	0	1	0
1	1	1	1	0	0	1	1	0	1	1	1	1	0	1	0	1	0	1	1	1	0	1	1
0	1	1	1	1	1	1	1	1	1	1	1	0	1	1	1	0	1	1	1	1	1	0	1
1	0	1	0	1	1	1	1	1	1	0	1	1	1	0	1	0	1	1	1	0	1	1	1
1	1	1	0	0	1	1	1	0	1	0	0	0	1	1	1	1	1	1	1	0	1	1	1
1	1	1	1	1	1	1	0	1	1	1	1	1	0	1	1	0	0	1	1	1	1	1	1
1	0	0	1	1	0	1	1	0	1	1	0	1	1	1	0	1	1	1	1	1	1	0	1
1	1	1	1	1	0	1	0	1	1	1	1	1	1	1	0	0	0	1	1	0	0	1	1
1	1	1	1	0	1	1	1	1	0	0	1	0	1	1	0	1	0	1	0	1	1	0	1
1	1	1	0	1	1	1	1	1	1	1	1	1	1	1	0	1	1	1	1	1	1	0	0
1	1	1	0	0	0	1	0	1	1	0	0	1	1	0	0	1	1	1	1	1	0	1	1
1	1	1	1	1	1	0	1	1	1	1	1	1	1	1	1	0	0	1	1	1	0	1	0
0	1	1	1	1	1	0	0	1	1	1	1	1	1	1	1	1	1	1	1	0	0	0	1
1	1	1	1	0	0	1	1	1	1	1	1	1	1	0	1	0	0	0	1	0	1	1	1
1	1	1	0	1	1	1	1	0	1	1	1	1	1	1	1	1	1	1	1	0	1	1	0
1	1	1	1	1	1	1	0	1	1	0	1	0	1	1	0	1	1	1	0	1	1	1	1
1	1	1	1	1	0	0	1	1	0	1	0	1	0	1	0	1	1	1	1	1	0	1	1
1	0	1	0	1	1	0	1	1	1	1	0	1	1	0	1	1	1	1	1	1	1	0	1
1	1	1	1	0	1	1	1	1	1	1	1	1	0	0	1	1	1	1	1	1	1	1	1
1	0	0	0	1	1	1	1	1	1	0	1	1	1	1	1	1	1	1	1	1	1	0	0
1	1	0	1	1	0	1	1	1	1	0	0	1	1	1	1	0	1	1	1	1	1	1	1
1	1	1	0	1	0	1	0	1	1	1	1	0	1	1	1	1	1	1	1	1	1	0	1
1	1	1	0	1	1	1	1	1	1	1	0	1	0	0	1	1	0	1	1	0	1	0	1
0	1	1	1	1	1	1	1	1	1	1	1	1	0	0	1	0	0	1	0	1	1	1	1
0	1	1	1	1	1	1	1	1	0	1	0	1	1	1	1	1	0	1	1	1	1	1	0
1	1	1	0	1	0	1	1	1	0	0	1	1	1	0	1	1	1	0	1	1	1	0	1
0	0	1	1	1	1	1	1	0	1	0	1	0	0	1	1	0	1	1	1	1	1	1	0
0	1	0	1	1	1	1	1	1	1	0	0	1	1	0	1	0	1	1	1	0	0	1	0
0	1	0	1	1	1	1	1	1	1	0	0	1	1	1	0	0	1	1	0	0	1	1	1
1	0	1	0	0	1	0	1	0	1	1	1	1	1	0	1	1	1	1	1	1	1	0	0
1	0	1	1	0	1	1	0	1	1	1	1	1	0	1	1	0	0	1	1	1	0	1	1
1	1	1	0	1	0	1	1	1	1	1	0	0	1	0	0	0	1	1	1	1	1	1	1
1	1	1	1	0	1	0	1	1	1	0	0	1	0	1	0	0	1	1	1	1	1	0	1
1	1	1	1	1	1	1	1	1	1	0	1	1	0	0	1	1	0	1	0	1	1	1	1
0	1	1	1	0	1	1	0	0	0	1	1	0	1	1	0	1	1	1	1	0	1	1	1
1	1	1	1	1	0	1	1	1	1	1	0	1	1	0	1	1	1	1	1	0	1	1	0
1	1	0	1	1	1	1	1	1	1	0	1	1	1	1	0	0	1	1	1	1	1	0	1
1	1	1	1	0	0	1	1	0	0	0	1	1	1	0	1	0	0	1	1	0	1	1	1
0	1	1	1	1	1	0	0	1	1	1	1	1	1	1	1	1	1	1	1	0	1	0	1
1	0	1	1	0	0	0	1	1	0	1	1	0	0	1	1	1	1	1	1	1	0	1	0
1	1	0	1	1	1	0	0	0	0	1	0	1	1	0	0	1	0	1	1	0	0	1	1
1	1	0	1	1	1	1	1	0	1	1	1	1	0	1	0	0	1	1	1	1	0	0	0
1	0	1	1	0	1	0	1	0	1	1	1	0	0	0	0	1	0	1	0	1	0	1	1
1	0	0	1	1	0	1	0	0	1	1	0	1	1	0	1	0	0	1	1	1	0	1	0
1	1	0	0	1	1	1	1	1	1	1	0	1	1	0	1	1	1	0	0	1	0	1	0
1	1	1	1	0	0	1	1	0	1	1	0	1	0	1	1	1	0	1	1	0	1	0	1
1	1	1	1	1	1	1	1	0	0	1	1	1	1	1	0	0	1	1	1	1	1	1	0
1	1	1	0	1	1	0	1	1	0	0	1	1	1	1	1	0	1	0	0	1	1	1	1
1	1	0	0	0	1	1	0	0	1	1	0	1	1	1	0	0	0	1	1	1	1	0	0
1	1	0	0	1	1	1	0	1	1	1	1	0	1	1	1	1	0	1	1	1	1	1	1
1	1	0	1	0	1	1	1	1	1	1	0	1	0	1	0	1	1	1	1	1	1	1	1
1	0	1	1	1	1	1	1	1	1	0	1	0	1	1	1	0	1	1	1	1	1	0	1
1	0	1	1	1	1	1	0	0	1	0	1	1	1	1	1	1	1	0	0	1	0	0	1
1	1	0	1	0	0	1	1	1	1	1	1	1	1	1	1	1	1	1	1	1	0	0	0
1	1	1	0	0	1	1	1	0	1	1	1	1	0	1	1	1	1	1	1	1	1	1	0
1	1	1	1	1	1	0	1	0	1	1	1	1	1	1	1	0	1	1	0	1	1	1	1
1	1	1	0	1	1	1	1	1	1	1	1	1	1	1	1	1	1	1	0	1	1	1	1
0	1	1	1	1	0	1	0	0	1	0	0	1	1	0	1	0	0	1	1	1	1	1	1
1	1	1	1	1	1	1	0	1	0	1	1	0	1	1	1	1	0	1	0	1	1	0	1
1	1	0	0	1	1	1	1	1	1	1	1	1	1	1	1	1	0	1	1	0	1	1	1
1	1	0	1	1	1	1	1	1	1	0	1	1	1	1	0	1	1	1	1	0	1	0	1
1	1	1	1	1	1	1	1	0	1	1	1	0	1	0	1	0	0	1	1	1	0	1	1
1	1	1	1	0	0	1	1	1	0	1	1	1	1	0	1	0	1	1	1	0	1	1	1
1	1	0	1	0	0	1	1	0	1	1	1	1	1	1	0	1	0	1	1	1	1	0	1
1	1	0	0	0	0	1	1	1	1	1	1	1	1	1	0	1	1	1	1	1	0	1	1
1	1	1	1	1	1	1	1	1	0	1	0	1	0	1	1	1	1	1	1	0	1	1	1
0	1	1	1	1	0	1	1	1	1	0	1	1	0	0	0	0	1	1	1	0	1	1	0
1	1	1	0	1	1	1	1	1	1	1	0	0	1	1	0	1	1	1	1	0	1	0	0
1	0	1	0	1	0	1	0	0	1	1	1	1	0	0	1	0	0	1	0	1	1	1	0
1	1	1	1	1	1	1	1	1	0	1	1	1	1	1	0	0	0	1	1	1	1	1	0
1	0	1	1	0	1	1	1	1	1	0	1	1	0	1	0	0	1	1	0	1	0	1	1
1	0	1	1	1	1	1	1	1	1	1	1	1	0	1	0	1	1	0	1	1	1	1	1
1	1	1	1	1	1	1	1	0	1	0	0	1	1	1	1	0	0	1	1	1	0	1	1
1	1	1	1	1	1	0	1	0	0	1	1	1	1	1	1	1	1	0	1	1	1	1	0
1	1	1	1	1	0	0	1	1	0	1	1	1	0	1	1	1	1	1	0	0	1	1	0
0	0	1	0	0	0	1	1	1	0	1	1	1	1	1	1	1	1	1	1	0	1	1	0
1	1	1	1	0	1	1	1	1	0	1	0	1	0	1	1	1	0	1	0	0	1	1	1
1	1	0	1	1	0	1	1	1	1	1	1	0	0	1	1	0	1	1	1	1	1	1	1
1	1	0	1	1	1	0	0	0	0	1	0	1	1	1	0	1	1	1	1	1	1	0	0
1	1	1	1	1	1	1	1	1	1	1	1	1	1	1	1	1	0	1	1	1	1	1	1
1	1	1	1	0	1	1	0	1	1	0	1	1	1	1	0	1	1	1	1	0	1	1	0
1	1	1	1	1	1	1	1	0	1	0	1	1	0	1	0	1	1	1	1	1	1	1	1
1	0	1	0	1	1	1	1	0	1	0	1	1	1	0	1	0	0	1	1	0	1	1	1
1	1	1	1	0	1	0	1	1	1	1	0	1	1	0	1	1	1	1	1	1	1	1	1
1	1	0	0	1	0	1	0	1	1	1	1	1	1	1	0	1	0	1	1	1	1	1	0
1	0	1	1	1	1	0	1	1	0	0	0	1	0	1	1	0	1	1	1	1	1	1	1
0	0	1	1	1	1	1	1	1	1	0	1	1	1	1	1	0	1	1	1	1	1	0	1
1	1	1	0	0	1	1	0	1	0	1	1	1	1	1	1	1	0	1	1	1	0	0	1
0	1	0	1	1	0	1	0	0	0	0	1	1	1	0	1	1	0	1	1	0	1	1	1
1	1	1	1	0	0	1	1	1	1	1	1	1	0	0	1	1	0	1	1	1	0	1	0
1	1	0	0	1	0	1	1	0	1	1	1	1	1	0	1	1	0	1	1	1	1	1	0
1	1	1	1	0	1	1	1	1	1	1	0	1	1	0	1	1	0	1	0	1	0	1	0
1	1	1	1	1	0	1	1	0	1	1	0	1	0	0	1	1	1	1	1	0	1	1	0
0	1	0	1	1	1	1	0	1	1	1	1	1	0	1	0	1	1	1	1	1	1	1	1
1	1	1	1	0	1	1	1	0	0	1	1	1	0	0	1	1	0	1	1	1	1	0	0
1	0	1	0	1	1	1	0	1	1	1	1	1	1	1	1	1	0	1	1	1	0	1	0
1	0	1	1	1	1	1	0	0	1	1	0	1	0	1	1	0	0	1	1	1	1	1	1
1	1	1	1	1	0	0	0	0	1	0	0	1	1	0	1	0	1	1	1	1	0	0	1
1	1	0	1	0	1	1	1	1	1	1	1	1	1	1	1	0	1	1	1	1	1	1	1
1	1	1	1	1	0	1	1	1	0	1	1	1	1	1	1	1	0	0	1	1	0	1	1
1	0	1	0	1	1	1	1	1	1	0	0	1	1	1	1	1	1	1	1	1	1	0	1
1	1	1	1	1	1	0	1	1	1	1	1	0	1	1	0	1	1	0	0	1	1	1	1
0	1	1	1	1	1	0	1	1	1	1	1	1	0	1	1	0	1	1	1	0	0	1	0
1	0	1	1	1	1	1	1	1	0	1	0	1	1	1	1	1	0	1	1	1	1	1	0
1	1	1	1	1	0	1	1	1	1	1	1	1	1	1	0	1	0	1	1	1	0	1	1
1	1	1	1	0	1	1	0	1	1	0	0	1	1	1	0	1	1	1	1	1	1	1	1
1	0	1	1	1	1	1	1	1	1	1	1	1	1	0	1	1	1	0	1	1	1	1	0
1	0	1	1	1	0	1	1	1	1	1	1	1	1	1	0	1	1	1	1	0	0	1	0
1	0	1	0	0	1	1	1	1	1	1	0	1	1	0	1	1	1	1	1	0	0	1	0
1	1	1	1	1	0	1	1	0	1	1	0	1	1	0	0	1	0	1	0	1	1	1	1
1	0	1	1	1	1	1	1	1	1	1	1	1	0	1	1	1	1	1	1	1	0	1	0
1	1	1	1	0	0	1	1	1	1	1	1	1	1	1	1	0	1	1	1	1	1	1	1
1	1	1	0	0	1	1	0	1	1	1	1	0	1	0	1	1	1	1	0	1	1	1	1
0	0	1	1	0	0	0	1	1	1	1	0	0	1	0	1	1	0	0	1	1	1	0	1
1	1	1	1	0	1	1	1	1	1	1	1	1	1	1	1	1	0	1	0	0	1	0	0
0	1	1	0	1	1	1	0	1	1	0	1	1	1	0	0	0	1	1	0	1	1	0	1
1	1	0	0	1	0	0	1	1	0	0	1	1	1	0	1	1	1	1	1	1	1	1	1
1	1	1	1	0	1	1	1	1	1	1	0	0	1	1	1	1	1	1	1	1	1	1	1
1	1	1	1	1	1	1	0	0	1	1	0	1	1	0	1	1	1	1	1	0	1	1	0
1	1	1	1	1	1	1	0	1	0	1	1	0	1	1	1	1	0	1	1	1	1	1	1
0	1	1	0	1	1	1	1	1	0	0	1	1	1	1	0	1	1	1	1	1	0	0	1
1	0	1	1	0	0	1	0	1	1	0	1	0	1	1	1	1	1	1	1	1	1	1	0
1	1	1	0	1	1	1	1	1	0	1	0	1	0	0	1	0	1	1	0	1	1	1	0
1	1	1	1	1	1	1	0	0	1	1	0	1	0	1	1	0	0	1	1	1	1	0	1
1	1	1	1	1	1	1	0	1	1	0	1	1	1	0	0	1	1	1	1	1	1	0	0
1	1	1	1	1	0	1	1	0	0	1	0	1	0	1	1	1	0	1	1	1	1	1	0
1	0	1	0	1	1	1	1	1	0	1	1	1	1	1	1	1	0	1	0	0	0	1	1
1	1	0	1	1	1	1	0	0	0	1	0	1	0	0	1	1	1	1	1	0	1	1	1
1	1	1	1	1	1	1	1	1	1	0	1	1	1	0	0	0	1	1	1	1	1	1	1
1	1	1	0	1	1	1	1	1	0	0	0	1	1	0	1	1	0	1	1	1	1	1	1
1	1	1	1	0	1	1	1	1	1	1	1	1	0	1	0	0	1	1	1	1	0	0	0
1	1	1	1	1	1	1	0	1	1	0	1	1	1	1	1	1	1	1	0	0	1	1	0
1	1	1	1	1	1	1	1	1	1	1	1	0	1	1	0	1	0	1	1	0	1	1	1
1	1	1	1	0	1	1	0	0	0	1	1	1	0	1	1	1	0	1	1	1	0	1	0
1	1	1	1	1	0	1	0	0	1	0	0	0	1	1	1	1	0	1	1	0	1	0	1
0	1	1	1	1	1	1	1	1	0	1	1	0	1	1	1	1	1	1	1	1	0	1	1
1	1	1	1	0	1	0	1	1	0	1	1	1	1	1	1	1	1	1	0	1	1	1	1
1	1	1	1	1	0	1	0	0	1	1	0	1	1	1	0	1	0	0	1	0	1	1	0
1	1	1	1	1	0	1	1	1	1	1	1	1	1	1	1	1	1	0	1	1	0	1	1
1	1	0	1	1	0	1	1	1	1	0	1	0	1	0	1	1	1	1	1	0	0	1	0
1	1	1	0	1	1	0	1	1	0	0	1	1	1	1	1	1	0	1	1	0	0	1	0
1	1	0	0	0	1	1	1	1	1	1	1	1	1	0	1	1	1	1	1	1	1	1	0
1	0	1	1	0	1	1	1	0	1	1	1	1	1	0	1	1	1	1	1	1	1	0	0
1	1	0	1	1	1	0	1	0	1	1	1	1	1	1	1	0	0	1	1	1	0	1	1
1	1	1	0	1	0	1	1	1	0	0	1	0	1	0	1	1	1	1	1	1	0	1	1
1	1	1	1	1	0	1	1	1	0	1	1	0	0	0	1	1	1	1	0	1	1	1	1
1	1	1	1	1	1	1	1	0	0	1	0	1	0	0	0	0	1	1	1	1	0	0	1
1	0	0	1	1	1	1	1	0	1	1	0	1	1	1	1	1	0	1	1	0	0	1	1
1	0	0	1	1	1	1	0	1	1	0	0	1	1	1	1	1	0	1	1	1	0	1	0
1	1	1	0	1	1	1	1	1	1	1	1	0	0	1	1	0	1	1	1	0	1	1	1
1	1	1	1	0	0	1	1	0	0	0	1	1	1	1	0	1	1	1	1	1	1	1	1
1	1	0	0	1	1	0	1	1	1	0	1	1	1	1	1	1	0	1	1	1	1	1	1
0	1	0	1	1	1	1	0	0	0	1	1	1	1	1	1	1	1	1	1	0	1	0	0
1	0	1	0	1	1	0	1	0	1	1	1	1	1	1	1	1	0	1	1	0	1	1	0
1	0	1	1	1	1	1	1	1	1	1	1	1	0	1	0	1	1	1	1	1	1	1	0
1	1	0	0	0	1	1	1	0	1	1	0	1	0	1	1	1	1	0	1	0	1	0	0
1	1	1	0	1	1	1	1	1	1	1	1	1	1	1	1	0	1	1	1	0	1	1	1
1	0	1	1	1	1	1	1	1	0	1	1	1	0	1	1	1	1	1	0	1	1	1	1
0	0	1	1	1	1	1	1	1	0	1	1	0	1	1	0	1	0	1	1	1	1	1	0
1	1	1	0	1	1	1	0	1	1	0	1	1	1	0	1	1	0	1	1	0	1	1	1
1	1	0	0	1	1	1	1	1	1	0	1	1	1	1	0	0	0	0	1	0	1	1	1
1	1	1	0	1	0	1	1	1	1	1	1	1	1	1	0	1	0	1	1	1	0	1	0
1	1	1	0	0	1	1	1	0	1	1	0	1	1	0	1	1	1	1	0	1	0	1	1
1	1	1	1	1	1	0	0	1	1	0	1	0	1	0	1	0	0	1	0	1	1	1	1
1	1	1	1	0	0	1	0	1	1	1	0	1	1	0	1	1	1	0	1	1	1	1	1
1	1	1	1	1	0	0	1	0	1	0	1	1	1	1	0	1	1	1	1	1	0	1	1
1	1	0	0	1	1	1	1	0	0	0	1	0	1	0	1	1	0	1	1	1	1	1	1
1	1	1	1	1	1	1	1	1	1	1	1	1	0	1	1	1	1	1	1	0	0	0	1
0	1	1	1	0	1	1	1	1	1	1	1	1	1	1	1	0	0	1	0	0	0	1	1
1	0	1	0	0	1	1	0	1	1	0	1	1	0	1	1	1	1	1	1	1	1	0	1
1	0	1	1	1	1	1	1	1	1	0	1	1	1	1	1	0	1	1	1	0	1	1	0
0	0	1	1	1	1	1	0	0	1	1	1	1	1	0	0	1	0	1	0	1	1	1	0
1	1	1	1	1	0	1	1	1	1	1	1	1	1	0	0	0	1	1	1	1	0	1	1
1	1	0	1	1	0	1	0	0	1	1	1	1	0	1	1	1	0	1	1	1	1	1	0
1	1	1	1	1	0	1	1	1	0	0	0	1	0	1	0	1	1	1	1	0	1	0	1
1	1	1	1	0	1	1	0	1	1	1	0	1	1	1	0	1	1	1	1	1	1	0	0
1	1	1	0	1	1	1	1	1	1	1	1	1	1	0	0	1	1	1	1	1	0	1	1
1	1	0	1	1	1	1	0	1	1	0	1	0	0	1	1	1	1	1	0	1	0	0	1
1	1	1	0	1	0	1	1	1	1	0	1	1	1	0	1	0	1	1	1	1	0	0	1
1	1	1	1	1	1	1	1	0	1	1	1	1	1	1	0	1	1	1	1	1	0	1	1
1	1	1	0	0	0	1	1	1	1	0	1	1	1	1	1	1	0	1	1	1	1	1	0
1	1	1	1	0	1	1	1	1	1	0	0	0	1	1	0	1	1	0	1	0	1	1	1
1	1	0	1	1	1	1	1	1	0	1	1	1	1	1	1	1	0	1	1	0	1	0	0
1	1	1	1	1	1	1	1	1	0	0	0	1	0	1	1	0	1	1	1	1	1	1	1
1	1	1	1	1	0	1	1	1	1	0	0	1	1	1	0	1	0	1	0	1	1	0	1
1	1	1	1	1	1	1	1	1	0	1	1	1	0	1	1	0	1	1	1	1	1	1	0
1	0	1	0	1	1	1	1	1	1	1	1	1	1	1	1	1	1	1	0	1	0	1	1
1	1	0	1	0	0	1	1	1	1	1	1	1	1	1	1	0	1	1	0	1	0	1	1
1	0	1	0	1	0	1	1	1	1	0	1	1	1	1	1	0	1	1	0	1	1	0	1
0	1	0	1	0	0	1	0	1	0	1	0	1	1	0	1	0	1	1	1	1	1	0	1
1	0	1	1	1	0	1	1	1	1	1	0	1	1	1	1	1	0	0	0	1	1	1	0
0	1	1	0	1	1	1	1	1	0	1	0	1	1	1	1	1	1	1	1	0	1	1	1
1	1	1	0	1	0	1	1	0	1	0	0	1	1	1	0	1	1	1	1	1	1	0	1
1	1	1	1	1	0	1	0	1	0	1	1	1	1	1	1	1	0	0	0	1	1	1	1
1	1	1	1	1	1	1	1	1	1	0	0	1	0	1	0	1	1	1	0	1	1	0	1
0	1	0	1	1	1	1	0	1	0	1	1	0	1	1	1	1	1	1	0	0	1	1	0
1	1	0	1	0	1	1	1	1	0	1	0	1	1	1	1	1	1	1	0	1	0	1	1
0	1	1	1	1	0	1	1	1	0	1	1	1	0	1	1	0	1	1	1	1	0	1	1
1	0	1	1	0	0	0	1	1	1	1	0	0	1	1	1	0	0	1	1	0	1	0	1
1	1	1	1	1	0	1	1	0	1	1	1	1	1	1	1	1	1	1	1	1	1	0	1
1	1	1	0	0	1	1	1	1	1	1	1	0	1	1	0	0	1	1	0	0	1	0	0
1	1	1	1	0	1	0	0	1	1	1	1	1	1	1	1	1	1	1	0	1	1	0	1
1	1	1	0	0	0	0	0	1	1	0	0	1	1	1	0	0	0	1	1	0	1	1	0
1	0	1	1	0	1	1	0	0	1	1	1	1	0	1	0	0	1	1	0	1	1	1	1
0	0	1	1	1	1	1	0	1	1	0	1	1	1	0	1	1	0	1	1	1	1	0	1
0	1	0	0	1	1	1	1	1	0	1	1	0	1	0	0	1	0	1	1	1	1	1	1
1	1	1	0	1	1	1	1	1	1	1	0	1	0	1	1	1	1	0	1	0	0	1	1
1	1	1	1	0	1	1	1	1	1	1	1	0	1	1	1	0	0	1	1	1	0	1	0
1	0	1	1	1	1	1	1	1	1	0	1	1	0	1	0	0	1	1	1	1	0	1	0
1	1	1	1	1	0	1	0	0	0	1	1	1	1	1	1	1	0	1	1	0	0	0	1
1	1	0	0	1	1	1	1	1	0	0	0	1	1	0	0	1	1	0	1	1	0	0	1
1	0	0	1	1	1	1	1	0	1	1	1	1	1	0	1	1	1	1	0	0	1	1	1
1	1	1	0	1	1	1	1	1	0	1	1	1	1	0	1	1	1	0	1	1	0	1	1
1	1	1	1	0	1	1	1	0	0	1	1	1	1	1	0	0	1	1	1	1	1	1	0
1	0	0	1	1	0	1	1	0	1	1	0	1	1	1	1	0	1	1	1	1	1	0	1
1	1	1	1	1	1	1	0	1	1	1	0	1	1	1	0	1	1	0	0	1	0	0	0
1	0	1	1	0	1	1	1	1	1	1	0	1	0	1	0	1	1	1	1	0	1	0	1
1	1	1	1	0	1	1	1	0	0	0	1	0	0	1	1	0	1	1	0	1	1	1	1
1	1	1	1	0	0	1	0	1	1	0	0	1	1	1	0	0	1	1	0	0	1	1	1
1	0	1	1	0	1	1	1	0	0	1	0	1	1	1	1	1	0	1	1	1	1	1	0
1	1	0	1	1	0	1	1	1	1	1	1	1	1	1	0	1	1	0	1	1	0	0	0
1	1	1	1	1	1	1	1	1	1	0	1	1	0	1	0	1	0	1	1	1	0	0	1
1	0	1	0	1	0	1	1	0	1	0	0	1	1	1	1	0	1	1	1	1	1	1	1
1	1	1	1	0	1	1	1	0	1	1	0	1	1	1	1	0	1	1	1	0	0	1	0
1	0	0	0	1	1	1	1	1	0	0	1	0	1	1	0	1	0	1	1	1	0	1	0
0	1	1	1	1	0	1	1	1	1	1	1	1	1	0	1	1	0	0	0	0	0	0	1
1	1	1	1	1	0	1	1	1	1	1	1	1	0	0	0	1	1	1	1	0	1	1	0
1	0	0	0	0	1	1	1	1	1	1	0	1	1	0	1	0	1	1	1	1	1	0	0
1	1	0	1	1	1	1	1	0	1	1	1	1	0	1	0	1	1	1	1	1	1	1	1
1	1	1	1	1	1	1	1	1	1	1	1	1	1	1	1	1	1	1	0	0	1	1	0
1	1	1	1	0	0	1	1	1	1	1	1	1	1	1	0	0	1	1	1	1	1	1	1
1	0	1	1	0	1	1	0	1	1	1	1	1	1	0	0	1	1	1	1	1	1	1	1
1	1	0	1	1	0	1	1	1	0	1	1	1	1	0	0	1	0	1	0	1	0	0	1
1	1	1	1	0	1	0	1	1	0	1	1	1	1	1	1	1	1	1	0	0	1	0	1
1	1	1	0	1	1	1	0	1	1	1	1	1	1	1	1	1	1	1	1	1	1	1	0
1	1	1	1	1	0	0	1	1	1	1	1	1	1	1	0	1	1	0	1	0	1	1	0
1	1	1	0	0	1	1	1	0	1	1	1	0	0	1	1	1	0	1	0	1	0	0	1
1	1	1	0	1	0	0	1	1	0	1	1	1	1	1	1	0	1	1	1	0	0	0	1
1	1	1	1	0	1	1	1	1	1	1	0	1	1	0	1	1	0	1	1	1	0	0	0
1	1	1	1	1	1	1	1	1	1	1	1	1	1	1	1	1	1	1	1	1	1	0	0
0	1	1	0	1	1	1	1	1	0	0	1	0	1	1	1	0	1	1	1	1	1	1	1
1	1	0	1	1	1	0	1	0	0	0	1	1	0	1	0	1	0	1	1	1	1	0	0
1	1	1	1	1	1	1	1	0	1	0	0	1	1	1	1	0	1	1	1	1	1	1	0
0	1	1	1	0	0	1	1	0	1	1	1	0	1	1	1	1	1	1	1	1	1	1	1
1	1	1	0	1	1	1	1	1	0	1	1	1	1	0	1	1	1	1	1	1	0	1	1
1	1	1	1	1	0	0	0	1	1	1	1	1	1	1	1	1	1	0	1	1	0	1	0
0	1	0	1	1	1	1	1	1	1	1	1	1	1	1	1	0	1	1	1	1	0	1	1
0	1	1	1	0	1	1	1	0	0	1	1	1	0	1	0	1	1	1	1	1	0	1	0
0	1	1	0	1	1	1	1	0	0	1	1	1	0	1	1	0	1	1	1	0	1	0	0
1	0	1	1	0	1	1	1	1	1	1	1	1	0	0	0	1	1	1	0	1	1	1	1
0	0	1	1	0	1	1	1	0	1	0	0	1	1	1	1	1	1	0	0	1	0	1	0
1	1	1	1	1	1	1	0	1	1	1	1	1	1	1	1	0	0	0	0	0	0	1	0
1	1	1	0	1	1	1	1	1	0	1	1	1	1	0	1	0	0	1	0	1	1	1	1
1	1	1	1	1	1	0	1	0	1	1	1	1	1	1	1	1	1	1	1	1	1	1	1
1	0	1	0	0	1	1	1	1	1	1	0	1	1	1	1	1	1	1	0	0	1	1	1
1	1	1	0	1	1	1	0	1	0	1	0	1	1	1	0	1	1	0	1	0	1	1	1
1	1	0	1	1	1	1	1	1	1	1	0	0	0	1	1	1	1	0	1	1	1	1	1
1	1	1	0	0	1	1	1	0	1	1	1	1	1	0	0	0	1	1	0	0	1	1	1
1	0	0	1	1	1	1	1	1	1	1	1	1	1	0	1	0	1	0	1	0	1	1	1
0	1	1	1	1	1	1	0	1	1	0	0	1	1	1	1	1	0	1	0	1	1	1	1
1	1	0	0	0	1	1	0	1	1	1	1	1	1	1	0	0	0	1	1	1	0	0	0
1	1	0	1	1	0	1	1	1	1	1	1	1	1	1	0	0	1	1	1	1	1	1	0
1	1	1	1	1	1	1	0	0	1	1	1	1	1	1	0	1	1	1	1	0	1	1	0
1	1	1	1	0	0	1	0	1	0	1	0	1	1	1	1	0	1	0	0	0	1	1	1
1	1	1	1	1	1	1	1	1	0	1	0	1	1	0	1	1	0	1	1	1	1	1	0
1	0	1	0	1	1	1	1	1	1	1	1	1	1	1	1	0	1	1	1	1	1	1	0
1	1	1	1	0	0	1	1	1	1	1	0	1	1	1	1	1	1	1	0	0	0	1	1
1	0	1	0	1	0	1	1	1	0	0	1	1	1	1	1	1	1	1	1	1	1	1	1
1	1	1	1	1	1	1	1	1	1	1	1	1	0	0	1	1	1	0	0	1	1	0	1
1	1	0	0	1	0	1	0	1	0	1	0	1	0	1	1	1	1	1	1	1	1	0	1
1	1	0	1	0	0	0	0	1	1	1	1	1	1	1	1	1	1	1	1	1	0	1	0
0	1	1	0	1	1	1	1	0	1	1	0	1	1	1	1	1	1	1	1	1	1	1	1
1	1	1	1	1	0	0	1	0	1	0	0	1	1	1	0	1	1	1	1	1	1	1	1
1	1	1	0	1	0	0	0	1	1	1	0	1	0	1	1	1	1	1	1	1	0	1	1
1	1	1	1	1	1	1	1	1	1	1	1	1	0	1	1	0	0	1	1	1	0	0	1
1	1	1	1	1	1	1	0	1	1	1	1	1	1	1	1	0	1	0	1	0	1	1	1
1	0	0	0	1	0	1	1	1	1	0	1	1	0	1	1	1	1	0	0	1	1	1	1
1	1	0	1	1	1	1	1	1	1	1	1	1	1	1	1	1	0	1	1	1	1	1	0
1	0	0	1	0	1	1	1	1	1	0	1	0	1	0	1	0	0	1	0	1	1	1	0
1	1	0	0	1	1	0	0	1	0	1	1	1	1	1	1	0	1	1	1	1	0	0	1
1	0	1	0	1	1	1	1	1	1	0	0	0	1	1	1	1	1	1	0	1	0	1	0
1	0	1	1	0	0	1	0	1	1	1	0	0	1	1	1	0	1	1	1	1	0	1	0
1	0	0	1	0	1	1	1	1	0	1	0	0	0	1	1	1	1	1	0	1	0	1	1
1	1	0	1	0	1	1	0	0	0	1	1	1	1	0	1	0	0	1	1	1	1	0	1
1	0	0	0	0	1	1	1	0	0	1	1	1	1	0	1	1	1	1	0	0	0	0	1
0	0	1	1	0	1	1	1	1	1	1	1	1	1	1	1	1	0	0	1	0	1	1	1
1	1	1	1	1	0	1	1	1	1	1	1	1	1	1	0	1	0	1	1	1	0	0	1
1	0	0	0	0	1	1	0	1	1	1	1	1	1	1	1	1	0	1	1	1	1	1	1
1	1	0	1	1	1	1	1	1	1	0	1	1	1	0	0	0	0	0	1	1	0	1	0
1	0	1	1	1	0	0	1	0	1	1	1	1	1	1	1	1	1	1	1	1	1	0	1
1	1	1	1	1	0	1	1	0	1	1	1	1	1	0	0	0	1	1	1	1	0	0	1
1	1	1	1	0	1	1	1	1	1	0	1	1	1	0	1	0	0	1	0	1	1	1	1
1	0	1	0	1	0	1	1	0	0	1	0	1	1	1	1	1	0	1	1	0	0	1	1
1	1	0	1	1	0	1	1	1	1	0	1	1	1	1	1	1	1	0	1	1	1	0	1
0	1	1	0	1	1	1	0	1	0	0	1	1	0	1	1	0	1	1	0	1	0	1	1
1	1	1	1	1	0	1	1	1	1	0	0	1	0	0	1	1	0	1	1	0	0	1	0
1	1	1	1	1	0	0	1	1	0	0	1	1	0	1	1	1	1	1	1	1	1	1	1
1	1	1	1	1	1	1	0	1	1	1	1	1	0	1	0	1	1	1	1	1	1	1	1
1	1	1	1	1	1	0	1	1	1	1	1	1	1	0	1	1	0	1	1	1	1	1	1
1	1	1	1	1	0	0	1	1	1	0	1	1	1	1	0	1	0	1	1	0	1	0	1
1	0	1	1	0	1	1	1	1	0	1	1	1	1	0	1	1	1	1	0	1	0	1	0
1	1	1	0	1	1	1	1	1	1	0	1	1	0	1	0	1	1	1	1	1	0	0	1
1	1	1	1	1	1	1	1	0	1	0	1	0	1	1	0	0	0	1	0	0	0	0	1
1	1	1	0	1	1	1	1	1	1	0	1	0	1	1	0	1	1	0	1	1	1	1	1
1	1	1	1	1	1	1	1	1	1	1	0	1	1	1	1	1	1	0	1	1	1	0	1
1	0	0	1	1	1	1	0	1	1	1	0	1	1	1	1	1	1	1	1	1	0	1	0
1	1	0	1	0	1	1	1	0	0	1	1	1	1	1	1	0	1	1	1	1	1	1	0
1	1	1	0	0	1	1	0	1	1	1	1	1	1	0	0	1	0	1	1	1	0	1	1
1	1	1	0	1	0	1	1	1	1	1	0	1	1	1	1	1	0	0	1	1	0	1	1
1	1	0	1	1	1	1	1	1	1	0	1	1	1	1	1	0	1	1	1	1	1	0	0
1	1	1	1	1	1	1	1	0	0	1	1	0	1	1	1	0	1	1	0	0	0	1	1
1	1	1	1	1	1	1	1	1	1	1	0	1	1	1	1	0	1	1	0	0	0	1	1
1	1	1	0	0	0	1	0	1	1	1	1	0	1	0	1	1	1	1	0	1	1	1	1
1	1	0	1	1	1	1	0	1	1	0	1	1	1	0	0	1	0	1	0	1	1	0	1
0	0	0	0	1	0	1	0	1	0	1	1	1	1	0	1	1	1	1	1	0	1	1	0
1	1	0	1	0	0	1	1	1	0	0	1	1	1	0	1	1	0	1	1	1	0	1	0
1	1	1	0	1	1	0	1	1	1	1	1	1	1	1	1	1	1	1	1	0	1	0	1
1	1	1	0	1	0	1	1	1	1	0	1	1	1	1	1	1	1	1	0	1	1	1	1
1	1	0	0	0	1	1	1	1	1	1	1	1	1	0	1	0	1	1	1	1	1	0	1
1	1	1	0	1	1	1	1	1	1	1	0	1	0	0	1	1	1	1	1	1	1	1	0
1	1	1	1	1	1	1	1	1	1	1	1	1	1	0	1	1	1	1	1	1	1	0	0
1	0	0	0	1	1	1	1	0	1	0	0	0	1	1	0	1	1	1	1	1	0	0	1
1	1	1	1	0	1	1	0	0	0	0	1	1	1	1	0	1	1	1	1	1	1	1	1
1	1	1	0	1	0	1	1	0	1	1	0	1	1	1	0	0	0	1	0	1	0	0	1
1	1	1	1	0	1	0	1	0	1	1	1	1	1	1	0	0	1	1	1	0	1	1	1
1	1	1	1	1	1	1	1	1	1	1	0	1	1	1	1	0	1	1	1	0	1	1	0
1	0	1	1	1	0	1	1	1	1	0	0	1	1	1	0	0	0	1	1	1	1	1	1
1	1	1	1	1	1	1	1	0	1	0	0	1	1	1	0	0	0	1	0	1	1	1	1
1	0	0	1	1	0	1	0	1	0	0	1	1	0	1	1	1	0	1	1	1	1	1	1
1	0	0	0	0	1	0	1	1	1	0	1	1	1	1	1	1	1	0	0	1	1	0	1
1	1	1	0	0	1	1	1	1	1	1	0	0	1	1	1	1	0	0	1	1	1	0	0
0	0	1	1	1	1	1	1	1	1	0	1	0	1	1	0	0	1	1	1	1	1	0	0
1	1	0	1	0	1	1	0	0	0	1	1	1	1	1	0	1	1	1	1	1	1	0	0
1	1	1	1	0	1	0	1	1	1	0	1	0	0	1	1	1	1	1	1	1	1	0	1
1	1	1	1	0	0	0	1	1	1	1	1	1	1	1	1	0	0	1	1	1	0	1	1
0	0	1	1	0	0	1	1	1	1	1	0	0	1	1	1	1	1	1	1	1	0	1	1
1	1	1	1	1	0	0	0	0	1	0	1	1	1	1	1	1	1	1	1	1	0	0	1
1	1	0	0	1	1	1	1	0	1	1	1	1	0	1	0	1	1	1	1	0	1	0	0
0	1	1	1	1	0	1	0	1	1	1	1	1	1	0	0	0	1	1	1	0	1	1	1
1	1	0	1	1	1	1	1	0	1	1	0	1	0	1	1	1	0	1	1	0	1	1	0
1	1	0	1	0	1	1	0	1	0	0	1	1	1	1	0	1	1	1	1	1	0	1	1
0	1	1	0	0	0	1	1	0	1	1	1	1	0	1	1	1	1	1	1	1	1	1	0
1	1	0	1	0	0	1	1	1	1	1	0	1	0	1	1	0	1	1	0	1	0	0	1
0	0	1	1	0	1	1	1	1	1	0	0	1	0	1	0	1	1	1	1	1	0	0	1
0	1	1	1	0	1	1	1	1	1	1	1	1	0	0	0	1	1	1	1	1	1	1	0
1	1	0	0	1	0	1	1	0	1	0	0	1	1	0	0	1	0	0	0	1	1	1	1
1	1	0	1	1	1	1	0	0	1	1	1	1	1	0	0	1	1	1	1	1	1	0	1
0	1	1	1	1	0	1	1	0	0	1	1	1	1	1	1	1	0	0	1	0	1	0	1
1	0	0	0	1	0	1	0	0	1	0	1	1	0	0	1	1	0	1	1	1	1	1	1
1	1	1	1	1	1	0	1	1	1	0	1	1	0	0	1	0	1	1	1	1	1	1	0
1	0	0	1	1	1	1	1	1	1	0	0	1	1	0	1	1	0	1	0	1	0	1	1
1	1	0	0	0	0	0	1	0	0	1	1	1	1	1	1	1	1	1	0	0	1	1	1
1	0	1	0	1	1	0	1	1	1	0	1	1	1	1	1	1	0	1	1	1	1	1	1
0	1	1	1	0	0	1	1	1	0	1	0	1	0	1	0	1	1	1	0	1	1	1	1
0	1	1	0	1	1	1	1	1	0	1	1	1	1	1	1	1	1	1	1	1	1	0	1
1	1	1	1	1	1	0	1	1	0	1	0	1	1	1	1	0	0	0	1	1	1	0	1
0	0	1	0	0	0	1	1	0	1	1	1	1	0	1	1	1	1	1	1	1	0	1	0
0	1	1	1	0	1	1	1	1	1	1	1	1	1	1	1	1	0	1	1	1	1	1	1
1	1	1	1	1	1	1	1	1	1	0	1	1	1	1	0	1	0	1	0	1	1	0	1
1	1	1	1	0	1	1	1	0	1	1	1	1	1	1	0	1	0	1	0	1	1	1	1
1	1	1	1	1	1	0	1	1	1	0	0	0	1	1	1	1	1	1	1	1	1	1	1
1	1	1	1	1	1	1	1	1	0	0	0	1	1	1	1	1	1	1	1	0	1	1	0
1	1	1	1	0	1	1	1	0	1	0	1	1	1	1	1	1	0	1	1	1	1	1	1
1	1	0	1	1	1	1	1	1	1	1	1	1	0	1	0	1	0	1	0	1	0	1	0
0	1	0	1	1	1	1	1	1	0	1	0	1	1	1	1	0	1	1	1	0	1	0	1
1	1	0	0	1	0	1	1	0	1	1	1	0	1	1	0	1	1	1	0	1	0	1	1
1	0	1	0	1	0	1	1	1	0	0	1	1	1	0	1	0	0	1	0	0	1	1	0
1	1	1	0	1	1	1	0	1	0	1	0	0	1	1	1	0	1	0	1	1	1	1	1
0	1	1	1	0	1	1	1	1	0	0	1	1	1	1	1	0	1	1	1	0	0	0	1
1	1	1	0	1	0	1	1	0	1	1	1	1	1	1	1	1	0	1	0	0	1	0	1
1	1	0	0	1	1	1	0	1	1	1	0	1	1	1	0	0	1	0	1	1	0	1	1
1	1	1	1	1	1	1	1	1	0	0	1	1	1	1	1	1	1	1	1	0	1	1	1
1	0	1	1	1	1	0	1	1	1	0	1	1	1	1	1	0	1	0	1	0	1	1	0
1	1	0	1	1	1	1	1	1	0	0	0	1	1	1	0	0	1	1	1	1	0	1	1
1	1	0	1	1	0	1	1	1	1	1	0	1	0	1	0	0	1	1	1	0	1	1	1
1	1	0	0	1	1	1	1	1	0	0	0	1	0	1	1	1	0	1	1	1	1	1	1
1	0	0	1	0	0	1	1	0	1	1	0	1	0	1	0	1	0	1	1	0	0	0	1
1	1	1	1	1	1	1	0	1	1	0	1	0	1	1	1	0	1	0	1	1	0	1	1
1	1	1	1	0	1	1	1	0	0	1	1	1	1	1	1	0	0	1	0	0	1	1	1
1	1	0	1	1	0	1	1	0	1	1	1	1	1	1	1	1	1	1	1	1	0	1	0
1	1	1	1	1	1	1	1	0	0	0	1	0	1	1	0	1	1	1	1	1	1	1	1
1	1	1	1	1	0	0	1	1	1	0	1	1	1	0	0	1	0	1	1	1	1	0	0
0	1	0	1	1	0	1	1	1	0	1	1	1	1	1	1	1	1	1	1	1	1	1	0
1	1	1	0	0	1	1	1	1	0	0	1	1	1	0	1	1	1	1	1	0	1	1	1
1	1	1	1	1	1	1	1	1	1	1	0	1	0	1	1	1	1	1	0	1	0	1	1
1	0	1	1	1	0	0	0	1	0	1	0	0	1	1	1	1	0	1	0	1	0	1	1
1	1	1	0	1	0	1	1	0	1	1	1	1	1	1	0	1	1	1	0	1	1	1	0
1	1	1	0	0	0	1	1	1	1	0	1	1	1	1	1	1	0	1	1	1	1	0	0
1	1	1	0	1	0	1	0	1	1	1	0	1	1	0	1	1	1	1	1	0	1	1	0
1	1	1	1	1	0	1	1	1	1	0	1	0	0	1	0	1	0	1	0	1	1	0	1
1	0	0	1	1	1	0	1	0	1	1	0	0	0	1	1	1	1	1	0	1	1	1	0
1	1	1	0	1	1	0	1	1	1	1	0	1	1	0	1	1	1	1	1	1	1	1	1
1	1	0	1	0	1	1	1	1	0	0	1	1	0	1	0	1	0	0	0	1	1	0	1
1	0	1	1	1	1	1	0	1	1	1	0	1	1	0	1	1	0	1	0	1	1	1	1
1	1	0	0	0	1	1	1	1	0	1	1	1	1	1	1	1	0	1	1	1	1	1	1
1	1	1	0	1	1	1	0	1	1	0	1	1	1	1	1	0	0	1	1	1	0	1	1
1	0	1	0	0	1	1	1	1	0	1	1	0	1	1	1	1	0	1	1	0	0	1	1
1	0	0	0	1	1	1	1	1	0	0	1	1	0	1	1	1	1	1	1	0	0	1	0
1	0	1	1	1	0	1	1	1	1	0	1	1	1	0	1	1	1	1	1	1	1	1	0
1	1	1	1	1	0	1	1	1	1	1	0	1	0	1	1	0	1	1	1	0	0	1	1
1	1	0	1	1	1	1	1	1	1	1	0	1	0	1	0	1	0	1	1	0	1	1	1
1	1	1	0	1	0	1	1	1	0	0	0	1	0	1	1	0	1	1	0	1	1	1	1
1	1	0	1	1	1	1	1	0	1	0	0	1	1	0	0	1	1	0	0	0	0	1	0
1	1	1	1	1	1	1	1	1	1	1	0	1	1	1	1	0	1	1	1	1	1	1	0
1	1	1	1	1	1	0	0	1	0	0	0	1	0	1	1	1	1	1	1	1	1	0	0
1	1	0	1	1	1	1	1	1	1	0	0	1	0	0	1	1	1	1	1	1	1	1	0
1	1	0	0	1	0	1	1	0	0	0	1	1	1	0	1	0	1	1	0	1	1	1	1
1	1	0	1	1	1	1	1	1	1	0	1	1	1	1	0	1	0	1	1	1	1	0	1
1	1	0	1	1	1	0	1	1	1	1	0	1	1	1	1	0	0	1	0	1	0	1	0
1	1	0	0	1	0	1	1	1	1	1	1	1	1	1	1	1	0	1	0	0	1	0	1
1	1	0	1	1	0	1	0	1	0	1	1	1	1	1	0	1	1	1	0	1	0	1	0
1	0	1	1	0	1	1	1	1	0	0	1	1	1	1	1	0	1	1	1	1	1	0	1
1	1	1	1	1	1	1	1	0	1	1	0	1	1	0	1	1	1	1	1	1	1	0	1
1	1	1	1	1	0	1	1	0	0	0	0	1	0	1	1	0	0	1	0	1	1	0	0
1	1	0	1	1	1	1	1	1	1	1	0	1	1	1	1	1	1	1	1	1	1	1	1
1	0	0	1	1	1	1	1	1	0	0	1	1	1	1	1	1	1	1	0	0	0	0	1
0	0	0	0	1	0	0	0	1	1	0	0	1	1	1	1	0	0	1	1	0	1	0	1
1	1	1	1	1	1	1	1	1	0	1	1	0	1	0	0	1	1	1	1	1	1	1	0
1	1	1	1	1	0	1	1	1	1	1	1	1	1	1	0	0	1	1	1	0	0	1	1
0	1	1	1	1	1	1	1	1	1	1	1	0	1	1	1	1	1	1	1	1	0	1	1
1	1	1	1	0	1	1	1	0	0	1	0	1	0	1	0	1	1	1	1	1	0	1	1
1	1	1	1	0	1	1	0	1	1	0	1	0	1	1	1	0	0	1	1	0	0	1	1
1	1	1	0	0	1	1	1	1	1	1	1	1	0	1	1	0	1	1	0	1	1	1	1
1	1	1	1	1	1	1	1	0	1	0	0	0	1	1	1	1	0	1	1	1	1	0	1
1	1	0	1	0	0	1	0	1	0	0	1	1	1	1	1	1	1	1	1	1	1	0	1
1	1	0	1	1	0	0	1	0	1	0	0	1	1	1	0	1	1	1	1	0	0	1	1
1	1	1	0	0	1	1	1	1	1	1	1	1	1	1	0	1	1	1	0	1	1	0	1
1	1	1	1	1	0	1	1	1	0	1	0	0	1	1	1	1	1	1	1	0	1	1	1
1	1	1	1	1	1	1	1	1	1	1	1	1	1	1	0	1	0	1	1	0	0	0	1
1	1	1	1	1	1	1	1	1	0	0	1	1	1	1	1	1	1	1	0	1	1	1	1
1	1	1	1	0	0	1	1	0	1	0	0	1	1	1	1	1	1	1	0	1	1	0	0
0	0	0	0	0	1	1	1	0	0	0	1	1	1	1	0	1	1	1	1	1	1	1	1
1	1	1	0	1	1	1	1	0	0	0	1	1	0	1	1	1	0	1	1	1	1	1	1
0	0	0	1	0	1	1	1	1	1	1	1	1	1	0	1	0	1	1	1	1	1	1	1
1	1	1	1	1	1	1	0	1	1	1	1	1	1	1	1	1	1	1	1	1	0	1	1
0	1	1	1	1	0	1	1	1	1	1	0	1	1	1	0	1	1	1	1	1	0	0	0
1	1	1	1	1	1	1	1	0	1	1	1	1	1	1	1	1	1	1	1	0	0	0	0
1	1	1	1	1	0	1	0	1	1	1	1	1	1	0	1	0	0	1	1	1	0	1	0
0	1	1	1	0	0	1	1	1	0	1	0	1	1	1	1	0	1	0	1	1	1	1	0
0	1	1	0	0	1	1	1	1	1	1	1	1	1	1	0	1	0	1	1	1	1	1	1
1	0	1	1	0	1	1	1	1	1	1	0	1	0	0	1	1	1	1	1	1	0	1	1
1	1	0	1	1	0	1	1	0	0	1	1	1	1	1	1	0	1	1	1	0	1	1	0
1	1	1	0	1	1	1	0	0	1	1	1	1	1	1	1	0	1	1	0	1	0	1	1
1	1	1	1	1	0	1	1	0	1	1	0	1	0	1	1	1	1	1	0	1	0	1	1
1	1	0	1	0	1	1	1	1	0	1	0	1	1	0	0	0	1	1	0	1	1	0	1
1	1	0	1	1	1	0	1	0	1	1	1	1	1	1	1	0	0	1	1	1	1	0	1
1	1	0	0	0	1	1	1	0	1	1	1	1	1	0	1	1	1	1	1	1	0	0	1
1	0	0	1	1	0	1	1	0	1	1	0	1	1	1	0	0	1	1	1	1	1	1	1
1	1	1	1	1	1	1	1	0	1	1	0	1	1	1	0	1	0	1	1	1	0	0	1
1	0	1	1	1	1	0	0	0	0	1	0	1	1	1	1	0	1	0	1	1	0	1	0
1	1	1	1	0	0	1	1	0	1	1	1	1	0	1	1	0	1	0	1	1	1	1	1
1	1	0	0	0	1	1	1	1	0	0	0	1	1	1	1	1	1	1	0	1	0	1	0
1	1	0	0	0	0	1	0	1	1	1	1	1	1	1	0	0	1	1	1	1	0	0	1
1	1	0	1	0	0	1	0	1	1	0	1	0	1	1	1	1	1	1	1	1	0	1	0
1	1	1	0	0	0	1	1	0	1	0	1	1	1	1	1	1	0	1	1	1	1	1	1
1	1	1	1	1	1	1	1	1	0	1	1	1	0	1	0	1	1	1	1	1	0	1	0
1	0	1	0	1	0	1	1	1	1	0	1	1	1	0	0	0	0	1	1	1	1	1	1
1	1	1	1	1	0	1	0	1	1	0	1	1	1	1	1	1	0	1	0	1	1	0	0
1	0	1	1	0	1	1	0	1	1	1	1	1	1	1	0	1	0	1	1	0	0	1	0
1	1	1	1	0	1	0	1	1	1	1	1	1	1	1	1	1	1	1	1	0	1	1	1
1	1	1	1	1	1	1	1	1	0	1	0	0	1	1	1	1	1	0	1	1	0	0	1
1	1	1	1	0	1	1	1	1	1	1	0	0	1	1	0	0	1	0	1	1	1	0	1
1	1	1	1	1	1	0	1	0	1	1	1	1	1	1	0	1	1	1	0	0	1	1	0
1	1	0	0	0	1	1	1	0	0	1	0	1	1	1	0	1	1	0	1	0	1	1	1
1	1	1	0	0	1	1	1	1	1	1	1	1	1	1	0	1	0	1	1	1	1	1	1
1	1	1	1	1	1	1	0	1	0	1	0	1	1	1	1	1	1	0	1	1	1	1	0
1	1	1	1	1	1	1	1	1	1	1	1	1	1	1	1	0	0	1	0	1	0	0	1
1	0	0	1	1	0	1	1	1	1	0	1	1	1	1	1	1	1	1	1	1	0	1	0
1	1	1	1	0	0	1	1	0	1	1	0	1	1	1	1	1	1	0	0	1	0	0	0
1	1	0	1	1	0	1	1	0	1	1	1	1	1	1	1	0	1	0	1	1	1	1	1
0	1	1	1	1	0	1	1	1	1	1	1	1	1	1	1	0	1	1	1	1	1	1	0
1	1	1	1	0	0	1	0	1	0	0	1	1	1	1	0	1	1	0	1	1	1	0	1
1	1	1	0	0	1	1	0	1	1	1	0	1	1	1	1	1	1	1	1	1	0	1	0
0	1	1	1	0	1	0	1	1	0	0	0	1	1	1	0	1	0	1	1	0	1	1	0
0	0	1	1	0	0	1	0	0	1	1	1	1	1	1	1	1	0	1	1	1	0	1	0
1	1	1	0	0	0	1	1	1	1	1	1	1	1	1	1	0	1	1	1	1	1	1	1
1	1	0	0	1	0	0	0	0	0	0	1	1	1	1	1	1	0	1	0	1	1	0	0
1	1	1	1	1	1	1	1	0	1	0	1	1	1	1	1	1	1	1	1	0	1	1	0
1	0	1	1	1	1	0	0	1	1	1	1	0	0	1	0	0	1	1	0	1	1	0	1
1	1	0	1	1	0	1	1	1	1	0	0	1	1	1	1	1	0	1	1	1	1	0	0
1	0	1	1	0	1	1	1	1	0	1	1	1	1	1	1	0	1	1	1	1	0	1	1
1	0	1	0	1	1	1	0	0	1	1	1	1	1	1	1	1	1	0	1	0	1	1	0
1	1	1	0	1	1	1	1	1	1	0	1	1	1	0	0	1	1	1	1	1	0	0	0
1	1	1	0	1	0	1	1	1	1	1	0	1	1	1	1	0	1	1	1	0	0	0	1
1	0	0	1	1	1	1	1	1	0	1	1	1	1	1	0	0	1	1	1	1	0	0	1
1	1	1	0	0	1	1	1	1	1	0	0	1	1	1	1	0	0	1	1	1	1	1	0
1	1	1	1	1	1	1	1	0	1	1	0	1	1	1	1	1	0	1	1	1	1	1	0
1	1	0	1	1	0	1	0	1	0	1	0	1	1	0	0	0	0	0	1	1	0	0	1
1	0	1	0	0	1	1	1	1	1	1	0	0	0	0	0	1	0	1	1	1	1	0	0
1	1	1	0	0	1	1	1	1	0	1	1	1	1	1	1	1	0	1	1	0	1	0	0
1	1	1	1	1	0	1	1	1	0	1	1	1	1	1	1	1	1	1	0	1	0	1	1
1	1	0	1	1	0	0	1	0	1	1	0	1	1	1	0	1	0	1	1	1	1	1	0
0	1	0	1	0	0	1	0	1	1	1	1	1	0	1	1	0	1	1	1	1	1	1	0
1	1	1	0	0	1	0	1	0	1	0	0	0	0	1	0	1	1	1	0	1	1	0	1
1	1	1	0	1	1	1	0	0	1	0	1	1	1	1	1	1	1	1	1	1	1	0	0
1	0	1	1	1	0	1	1	1	1	1	1	1	1	1	1	0	1	1	0	0	0	1	1
1	1	1	1	1	1	1	0	1	0	0	1	1	1	1	0	1	0	1	1	1	0	1	1
1	0	1	0	1	1	1	1	1	0	1	1	1	1	1	1	0	1	1	1	0	1	1	0
1	1	1	1	1	0	1	0	1	1	0	1	1	1	0	1	1	1	1	1	0	1	1	1
0	1	0	0	1	1	1	1	1	1	1	1	1	1	1	1	1	1	1	0	1	0	1	1
1	1	1	0	0	0	1	1	1	0	0	1	1	1	1	0	1	1	1	0	0	1	1	1
1	1	1	0	1	1	1	1	1	1	1	1	1	1	0	1	1	1	1	0	0	1	1	1
1	1	1	1	1	1	1	0	1	0	1	0	1	1	0	1	1	1	1	1	1	0	0	0
1	1	1	1	1	1	1	1	1	1	0	1	1	1	1	1	1	0	1	1	1	0	0	1
0	1	1	1	0	1	1	1	0	1	1	1	1	1	0	1	0	0	1	1	1	0	0	0
1	1	0	1	0	1	0	1	1	1	1	0	1	1	1	0	1	1	1	1	0	0	1	1
1	1	0	1	0	1	1	1	1	1	1	1	0	0	1	0	0	0	1	1	1	1	0	1
1	1	1	1	1	1	1	1	0	1	0	0	1	1	1	1	0	0	1	1	1	0	1	1
1	0	1	1	1	0	1	1	1	1	0	1	1	1	0	1	1	1	1	1	1	0	1	1
0	1	1	0	1	1	1	1	0	1	1	1	1	1	1	1	1	1	1	1	1	1	1	1
1	1	1	1	1	0	1	0	1	0	0	1	1	1	1	1	0	0	1	0	1	0	1	0
0	0	0	1	1	1	1	0	1	0	1	1	1	1	1	1	0	1	1	1	0	0	0	1
1	1	0	1	0	1	1	1	1	1	1	0	1	1	1	1	0	1	1	1	0	1	1	1
1	1	1	1	0	0	1	0	1	0	0	1	1	1	0	1	1	1	1	1	0	1	1	1
1	1	1	0	0	0	0	0	1	1	1	0	1	1	1	1	1	0	1	1	1	1	1	1
1	1	1	1	0	1	0	1	0	1	1	1	1	0	1	0	1	1	1	1	1	1	1	1
1	1	1	0	1	1	1	1	1	1	1	0	1	0	0	0	1	1	1	0	0	1	1	1
0	1	1	1	1	0	1	1	1	1	1	1	0	1	1	0	1	1	1	1	1	0	1	1
1	1	1	1	1	1	1	1	1	0	1	1	1	1	0	1	1	1	1	1	0	0	1	1
1	0	1	0	1	1	1	1	1	1	1	0	1	1	1	1	1	0	1	0	0	1	0	0
1	1	1	1	0	0	1	1	1	0	0	1	1	1	1	1	1	0	1	0	0	1	1	1
1	0	1	1	0	0	1	0	1	1	1	1	1	0	0	0	1	1	0	1	1	1	1	0
1	1	0	0	1	1	1	1	0	1	0	1	0	1	1	1	1	1	1	1	1	0	1	1
1	1	1	1	1	0	1	1	1	1	0	1	1	1	1	0	1	1	1	1	1	0	1	0
1	1	1	1	1	1	1	1	1	0	1	0	1	1	0	1	0	1	1	1	0	0	0	1
1	1	0	0	0	1	1	1	0	1	1	1	1	1	0	1	1	1	1	1	0	1	0	0
1	1	1	1	1	1	1	1	1	0	1	1	1	1	0	1	1	1	0	1	0	0	1	1
0	1	1	1	1	1	1	1	1	1	1	1	0	1	1	1	0	1	1	1	0	1	1	1
1	1	1	1	1	0	1	1	1	0	1	1	1	1	0	1	1	1	1	1	1	1	0	1
1	1	1	1	1	1	1	1	1	1	1	1	0	1	1	0	0	1	1	1	0	1	1	1
1	1	0	1	1	0	0	1	1	0	1	1	1	1	1	1	1	1	1	1	1	0	1	1
1	0	1	1	1	1	1	0	0	1	1	1	0	1	0	1	1	1	1	0	0	1	1	1
1	1	1	1	1	1	1	1	1	0	0	0	1	1	0	1	0	1	0	1	1	1	1	1
1	1	1	1	1	1	1	1	0	0	1	1	1	1	1	1	1	1	1	1	1	1	1	0
1	1	0	0	1	0	1	0	0	1	1	0	1	0	1	0	1	0	1	1	0	0	1	1
1	0	0	1	1	0	1	0	1	1	1	1	1	1	1	1	0	0	0	0	1	1	0	1
1	1	1	1	0	1	1	1	1	1	1	1	0	0	1	1	0	0	1	1	1	1	0	1
	1	1	0	0	0		1	1	0	0	0		1	1	0	0	0		1	1	0	0	0
	1	0	1	1	0		1	0	1	1	0		1	0	1	1	0		1	0	1	1	0
	1	0	1	1	1		1	0	1	1	1		1	0	1	1	1		1	0	1	1	1
	1	1	1	1	1		1	1	1	1	1		1	1	1	1	1		1	1	1	1	1
	1	1	0	1	1		1	1	0	1	1		1	1	0	1	1		1	1	0	1	1
	1	1	1	1	0		1	1	1	1	0		1	1	1	1	0		1	1	1	1	0
	1	1	1	0	0		1	1	1	0	0		1	1	1	0	0		1	1	1	0	0
	1	1	1	1	0		1	1	1	1	0		1	1	1	1	0		1	1	1	1	0
	1	1	1	1	1		1	1	1	1	1		1	1	1	1	1		1	1	1	1	1
	0	0	1	1	1		0	0	1	1	1		0	0	1	1	1		0	0	1	1	1
	1	1	1	0	0		1	1	1	0	0		1	1	1	0	0		1	1	1	0	0
	1	1	1	1	0		1	1	1	1	0		1	1	1	1	0		1	1	1	1	0
	1	1	1	1	0		1	1	1	1	0		1	1	1	1	0		1	1	1	1	0
	0	1	1	1	1		0	1	1	1	1		0	1	1	1	1		0	1	1	1	1
	0	1	1	1	0		0	1	1	1	0		0	1	1	1	0		0	1	1	1	0
	1	1	0	0	0		1	1	0	0	0		1	1	0	0	0		1	1	0	0	0
	1	1	1	1	0		1	1	1	1	0		1	1	1	1	0		1	1	1	1	0
	1	1	0	1	0		1	1	0	1	0		1	1	0	1	0		1	1	0	1	0
	1	1	1	0	0		1	1	1	0	0		1	1	1	0	0		1	1	1	0	0
	1	0	1	1	0		1	0	1	1	0		1	0	1	1	0		1	0	1	1	0
	1	1	0	0	1		1	1	0	0	1		1	1	0	0	1		1	1	0	0	1
	1	1	1	1	0		1	1	1	1	0		1	1	1	1	0		1	1	1	1	0
	1	1	1	1	0		1	1	1	1	0		1	1	1	1	0		1	1	1	1	0
	0	1	1	0	0		0	1	1	0	0		0	1	1	0	0		0	1	1	0	0
	1	0	1	1	1		1	0	1	1	1		1	0	1	1	1		1	0	1	1	1
	1	0	0	1	0		1	0	0	1	0		1	0	0	1	0		1	0	0	1	0
	1	1	1	1	1		1	1	1	1	1		1	1	1	1	1		1	1	1	1	1
	1	1	1	1	0		1	1	1	1	0		1	1	1	1	0		1	1	1	1	0
	1	1	1	0	1		1	1	1	0	1		1	1	1	0	1		1	1	1	0	1
	1	1	1	0	1		1	1	1	0	1		1	1	1	0	1		1	1	1	0	1
	1	1	1	0	1		1	1	1	0	1		1	1	1	0	1		1	1	1	0	1
	0	1	1	1	1		0	1	1	1	1		0	1	1	1	1		0	1	1	1	1
	1	1	0	0	1		1	1	0	0	1		1	1	0	0	1		1	1	0	0	1
	1	1	0	1	0		1	1	0	1	0		1	1	0	1	0		1	1	0	1	0
	1	1	1	1	1		1	1	1	1	1		1	1	1	1	1		1	1	1	1	1
	1	0	0	1	0		1	0	0	1	0		1	0	0	1	0		1	0	0	1	0
	1	1	0	1	1		1	1	0	1	1		1	1	0	1	1		1	1	0	1	1
	1	1	1	1	0		1	1	1	1	0		1	1	1	1	0		1	1	1	1	0
	1	0	1	1	1		1	0	1	1	1		1	0	1	1	1		1	0	1	1	1
	1	1	0	1	0		1	1	0	1	0		1	1	0	1	0		1	1	0	1	0
	1	1	1	0	1		1	1	1	0	1		1	1	1	0	1		1	1	1	0	1
	1	1	0	1	0		1	1	0	1	0		1	1	0	1	0		1	1	0	1	0
	1	1	0	1	1		1	1	0	1	1		1	1	0	1	1		1	1	0	1	1
	1	0	0	1	1		1	0	0	1	1		1	0	0	1	1		1	0	0	1	1
	1	1	1	1	0		1	1	1	1	0		1	1	1	1	0		1	1	1	1	0
	1	1	1	1	0		1	1	1	1	0		1	1	1	1	0		1	1	1	1	0
	0	0	1	0	1		0	0	1	0	1		0	0	1	0	1		0	0	1	0	1
	1	1	1	0	1		1	1	1	0	1		1	1	1	0	1		1	1	1	0	1
	0	0	1	0	1		0	0	1	0	1		0	0	1	0	1		0	0	1	0	1
	0	1	1	1	0		0	1	1	1	0		0	1	1	1	0		0	1	1	1	0
	1	1	1	1	1		1	1	1	1	1		1	1	1	1	1		1	1	1	1	1
	1	0	0	1	1		1	0	0	1	1		1	0	0	1	1		1	0	0	1	1
	1	1	1	1	1		1	1	1	1	1		1	1	1	1	1		1	1	1	1	1
	0	1	0	0	1		0	1	0	0	1		0	1	0	0	1		0	1	0	0	1
	1	1	0	1	1		1	1	0	1	1		1	1	0	1	1		1	1	0	1	1
	1	0	1	1	1		1	0	1	1	1		1	0	1	1	1		1	0	1	1	1
	0	1	0	1	1		0	1	0	1	1		0	1	0	1	1		0	1	0	1	1
	1	1	1	1	0		1	1	1	1	0		1	1	1	1	0		1	1	1	1	0
	1	1	1	0	1		1	1	1	0	1		1	1	1	0	1		1	1	1	0	1
	0	0	1	1	1		0	0	1	1	1		0	0	1	1	1		0	0	1	1	1
	0	0	1	1	0		0	0	1	1	0		0	0	1	1	0		0	0	1	1	0
	1	1	0	0	1		1	1	0	0	1		1	1	0	0	1		1	1	0	0	1
	1	1	0	1	1		1	1	0	1	1		1	1	0	1	1		1	1	0	1	1
	1	1	1	1	1		1	1	1	1	1		1	1	1	1	1		1	1	1	1	1
	0	0	0	0	0		0	0	0	0	0		0	0	0	0	0		0	0	0	0	0
	0	1	1	1	1		0	1	1	1	1		0	1	1	1	1		0	1	1	1	1
	1	0	0	0	1		1	0	0	0	1		1	0	0	0	1		1	0	0	0	1
	1	0	1	1	1		1	0	1	1	1		1	0	1	1	1		1	0	1	1	1
	0	1	1	0	1		0	1	1	0	1		0	1	1	0	1		0	1	1	0	1
	1	1	1	1	1		1	1	1	1	1		1	1	1	1	1		1	1	1	1	1
	0	1	1	1	0		0	1	1	1	0		0	1	1	1	0		0	1	1	1	0
	1	1	0	1	1		1	1	0	1	1		1	1	0	1	1		1	1	0	1	1
	1	0	1	1	0		1	0	1	1	0		1	0	1	1	0		1	0	1	1	0
	1	1	1	0	1		1	1	1	0	1		1	1	1	0	1		1	1	1	0	1
	1	1	1	1	1		1	1	1	1	1		1	1	1	1	1		1	1	1	1	1
	1	0	0	0	1		1	0	0	0	1		1	0	0	0	1		1	0	0	0	1
	0	0	0	1	1		0	0	0	1	1		0	0	0	1	1		0	0	0	1	1
	1	1	0	1	1		1	1	0	1	1		1	1	0	1	1		1	1	0	1	1
	0	1	1	1	1		0	1	1	1	1		0	1	1	1	1		0	1	1	1	1
	1	0	0	1	0		1	0	0	1	0		1	0	0	1	0		1	0	0	1	0
	1	0	1	1	0		1	0	1	1	0		1	0	1	1	0		1	0	1	1	0
	1	0	1	1	1		1	0	1	1	1		1	0	1	1	1		1	0	1	1	1
	0	1	1	1	1		0	1	1	1	1		0	1	1	1	1		0	1	1	1	1
	1	1	1	1	1		1	1	1	1	1		1	1	1	1	1		1	1	1	1	1
	0	1	1	1	1		0	1	1	1	1		0	1	1	1	1		0	1	1	1	1
	1	1	0	0	1		1	1	0	0	1		1	1	0	0	1		1	1	0	0	1
	1	1	1	1	1		1	1	1	1	1		1	1	1	1	1		1	1	1	1	1
	0	1	0	0	1		0	1	0	0	1		0	1	0	0	1		0	1	0	0	1
	1	1	1	0	0		1	1	1	0	0		1	1	1	0	0		1	1	1	0	0
	1	1	0	1	1		1	1	0	1	1		1	1	0	1	1		1	1	0	1	1
	1	0	1	1	1		1	0	1	1	1		1	0	1	1	1		1	0	1	1	1
	1	1	0	0	0		1	1	0	0	0		1	1	0	0	0		1	1	0	0	0
	1	0	1	1	1		1	0	1	1	1		1	0	1	1	1		1	0	1	1	1
	1	1	0	1	0		1	1	0	1	0		1	1	0	1	0		1	1	0	1	0
	1	1	1	1	1		1	1	1	1	1		1	1	1	1	1		1	1	1	1	1
	1	0	1	1	1		1	0	1	1	1		1	0	1	1	1		1	0	1	1	1
	1	1	1	1	0		1	1	1	1	0		1	1	1	1	0		1	1	1	1	0
	1	1	1	1	1		1	1	1	1	1		1	1	1	1	1		1	1	1	1	1
	1	0	1	1	0		1	0	1	1	0		1	0	1	1	0		1	0	1	1	0
	1	1	1	0	1		1	1	1	0	1		1	1	1	0	1		1	1	1	0	1
	0	1	1	1	1		0	1	1	1	1		0	1	1	1	1		0	1	1	1	1
	1	1	0	1	1		1	1	0	1	1		1	1	0	1	1		1	1	0	1	1
	1	1	1	1	1		1	1	1	1	1		1	1	1	1	1		1	1	1	1	1
	1	1	1	1	1		1	1	1	1	1		1	1	1	1	1		1	1	1	1	1
	1	0	1	1	1		1	0	1	1	1		1	0	1	1	1		1	0	1	1	1
	0	1	1	1	1		0	1	1	1	1		0	1	1	1	1		0	1	1	1	1
	0	0	0	0	1		0	0	0	0	1		0	0	0	0	1		0	0	0	0	1
	1	0	1	0	0		1	0	1	0	0		1	0	1	0	0		1	0	1	0	0
	1	0	1	1	1		1	0	1	1	1		1	0	1	1	1		1	0	1	1	1
	1	1	0	0	1		1	1	0	0	1		1	1	0	0	1		1	1	0	0	1
	1	1	1	0	0		1	1	1	0	0		1	1	1	0	0		1	1	1	0	0
	1	0	0	0	1		1	0	0	0	1		1	0	0	0	1		1	0	0	0	1
	1	1	1	1	0		1	1	1	1	0		1	1	1	1	0		1	1	1	1	0
	1	1	0	1	1		1	1	0	1	1		1	1	0	1	1		1	1	0	1	1
	1	1	1	1	1		1	1	1	1	1		1	1	1	1	1		1	1	1	1	1
	1	1	1	1	0		1	1	1	1	0		1	1	1	1	0		1	1	1	1	0
	1	1	0	1	1		1	1	0	1	1		1	1	0	1	1		1	1	0	1	1
	0	0	1	0	1		0	0	1	0	1		0	0	1	0	1		0	0	1	0	1
	1	1	1	0	1		1	1	1	0	1		1	1	1	0	1		1	1	1	0	1
	0	1	1	1	1		0	1	1	1	1		0	1	1	1	1		0	1	1	1	1
	1	1	1	1	0		1	1	1	1	0		1	1	1	1	0		1	1	1	1	0
	0	1	1	0	0		0	1	1	0	0		0	1	1	0	0		0	1	1	0	0
	0	1	1	1	1		0	1	1	1	1		0	1	1	1	1		0	1	1	1	1
	1	1	1	0	0		1	1	1	0	0		1	1	1	0	0		1	1	1	0	0
	1	0	0	1	1		1	0	0	1	1		1	0	0	1	1		1	0	0	1	1
	1	1	1	1	1		1	1	1	1	1		1	1	1	1	1		1	1	1	1	1
	1	1	1	1	1		1	1	1	1	1		1	1	1	1	1		1	1	1	1	1
	0	1	1	0	0		0	1	1	0	0		0	1	1	0	0		0	1	1	0	0
	1	1	1	0	1		1	1	1	0	1		1	1	1	0	1		1	1	1	0	1
	0	1	1	0	1		0	1	1	0	1		0	1	1	0	1		0	1	1	0	1
	1	1	1	1	1		1	1	1	1	1		1	1	1	1	1		1	1	1	1	1
	1	0	1	1	1		1	0	1	1	1		1	0	1	1	1		1	0	1	1	1
	1	1	1	0	1		1	1	1	0	1		1	1	1	0	1		1	1	1	0	1
	1	0	0	1	0		1	0	0	1	0		1	0	0	1	0		1	0	0	1	0
	0	1	1	0	1		0	1	1	0	1		0	1	1	0	1		0	1	1	0	1
	0	1	1	1	0		0	1	1	1	0		0	1	1	1	0		0	1	1	1	0
	1	1	1	1	0		1	1	1	1	0		1	1	1	1	0		1	1	1	1	0
	0	1	0	0	1		0	1	0	0	1		0	1	0	0	1		0	1	0	0	1
	1	1	1	1	1		1	1	1	1	1		1	1	1	1	1		1	1	1	1	1
	1	1	1	1	1		1	1	1	1	1		1	1	1	1	1		1	1	1	1	1
	1	0	0	1	1		1	0	0	1	1		1	0	0	1	1		1	0	0	1	1
	1	1	1	1	1		1	1	1	1	1		1	1	1	1	1		1	1	1	1	1
	1	0	1	1	1		1	0	1	1	1		1	0	1	1	1		1	0	1	1	1
	1	1	1	0	1		1	1	1	0	1		1	1	1	0	1		1	1	1	0	1
	1	0	1	0	1		1	0	1	0	1		1	0	1	0	1		1	0	1	0	1
	1	1	1	0	0		1	1	1	0	0		1	1	1	0	0		1	1	1	0	0
	0	1	1	0	1		0	1	1	0	1		0	1	1	0	1		0	1	1	0	1
	1	0	1	1	0		1	0	1	1	0		1	0	1	1	0		1	0	1	1	0
	0	0	0	0	0		0	0	0	0	0		0	0	0	0	0		0	0	0	0	0
	1	0	1	0	0		1	0	1	0	0		1	0	1	0	0		1	0	1	0	0
	0	1	0	0	0		0	1	0	0	0		0	1	0	0	0		0	1	0	0	0
	1	0	0	1	1		1	0	0	1	1		1	0	0	1	1		1	0	0	1	1
	0	1	1	0	0		0	1	1	0	0		0	1	1	0	0		0	1	1	0	0
	1	1	1	0	1		1	1	1	0	1		1	1	1	0	1		1	1	1	0	1
	1	1	1	1	1		1	1	1	1	1		1	1	1	1	1		1	1	1	1	1
	1	0	1	1	1		1	0	1	1	1		1	0	1	1	1		1	0	1	1	1
	1	1	1	1	1		1	1	1	1	1		1	1	1	1	1		1	1	1	1	1
	1	1	1	1	0		1	1	1	1	0		1	1	1	1	0		1	1	1	1	0
	1	1	1	1	1		1	1	1	1	1		1	1	1	1	1		1	1	1	1	1
	1	1	0	1	0		1	1	0	1	0		1	1	0	1	0		1	1	0	1	0
	1	0	1	0	1		1	0	1	0	1		1	0	1	0	1		1	0	1	0	1
	1	1	0	1	1		1	1	0	1	1		1	1	0	1	1		1	1	0	1	1
	1	1	0	1	1		1	1	0	1	1		1	1	0	1	1		1	1	0	1	1
	1	1	1	0	1		1	1	1	0	1		1	1	1	0	1		1	1	1	0	1
	1	1	1	1	1		1	1	1	1	1		1	1	1	1	1		1	1	1	1	1
	0	0	1	1	0		0	0	1	1	0		0	0	1	1	0		0	0	1	1	0
	1	0	1	0	0		1	0	1	0	0		1	0	1	0	0		1	0	1	0	0
	1	0	1	1	0		1	0	1	1	0		1	0	1	1	0		1	0	1	1	0
	1	1	0	0	1		1	1	0	0	1		1	1	0	0	1		1	1	0	0	1
	1	1	1	1	1		1	1	1	1	1		1	1	1	1	1		1	1	1	1	1
	1	0	0	1	1		1	0	0	1	1		1	0	0	1	1		1	0	0	1	1
	1	1	1	0	0		1	1	1	0	0		1	1	1	0	0		1	1	1	0	0
	1	1	1	1	1		1	1	1	1	1		1	1	1	1	1		1	1	1	1	1
	1	1	1	1	1		1	1	1	1	1		1	1	1	1	1		1	1	1	1	1
	1	0	1	0	1		1	0	1	0	1		1	0	1	0	1		1	0	1	0	1
	1	1	1	1	1		1	1	1	1	1		1	1	1	1	1		1	1	1	1	1
	1	1	0	1	1		1	1	0	1	1		1	1	0	1	1		1	1	0	1	1
	0	0	1	1	0		0	0	1	1	0		0	0	1	1	0		0	0	1	1	0
	0	0	1	0	1		0	0	1	0	1		0	0	1	0	1		0	0	1	0	1
	1	1	1	1	1		1	1	1	1	1		1	1	1	1	1		1	1	1	1	1
	1	1	0	1	1		1	1	0	1	1		1	1	0	1	1		1	1	0	1	1
	1	0	1	1	0		1	0	1	1	0		1	0	1	1	0		1	0	1	1	0
	0	1	0	0	1		0	1	0	0	1		0	1	0	0	1		0	1	0	0	1
	1	1	1	0	0		1	1	1	0	0		1	1	1	0	0		1	1	1	0	0
	1	0	0	0	1		1	0	0	0	1		1	0	0	0	1		1	0	0	0	1
	0	1	0	0	1		0	1	0	0	1		0	1	0	0	1		0	1	0	0	1
	1	0	1	0	1		1	0	1	0	1		1	0	1	0	1		1	0	1	0	1
	1	0	1	1	1		1	0	1	1	1		1	0	1	1	1		1	0	1	1	1
	1	1	0	1	1		1	1	0	1	1		1	1	0	1	1		1	1	0	1	1
	1	1	1	0	1		1	1	1	0	1		1	1	1	0	1		1	1	1	0	1
	1	1	0	1	0		1	1	0	1	0		1	1	0	1	0		1	1	0	1	0
	0	0	1	0	0		0	0	1	0	0		0	0	1	0	0		0	0	1	0	0
	0	0	1	1	1		0	0	1	1	1		0	0	1	1	1		0	0	1	1	1
	1	1	1	0	0		1	1	1	0	0		1	1	1	0	0		1	1	1	0	0
	1	1	1	1	1		1	1	1	1	1		1	1	1	1	1		1	1	1	1	1
	1	1	1	1	1		1	1	1	1	1		1	1	1	1	1		1	1	1	1	1
	0	0	1	1	1		0	0	1	1	1		0	0	1	1	1		0	0	1	1	1
	0	1	0	1	1		0	1	0	1	1		0	1	0	1	1		0	1	0	1	1
	0	1	1	1	0		0	1	1	1	0		0	1	1	1	0		0	1	1	1	0
	0	0	0	1	1		0	0	0	1	1		0	0	0	1	1		0	0	0	1	1
	0	1	0	1	0		0	1	0	1	0		0	1	0	1	0		0	1	0	1	0
	1	1	1	1	1		1	1	1	1	1		1	1	1	1	1		1	1	1	1	1
	1	1	0	0	1		1	1	0	0	1		1	1	0	0	1		1	1	0	0	1
	0	1	1	1	1		0	1	1	1	1		0	1	1	1	1		0	1	1	1	1
	1	0	1	1	0		1	0	1	1	0		1	0	1	1	0		1	0	1	1	0
	1	0	1	1	1		1	0	1	1	1		1	0	1	1	1		1	0	1	1	1
	1	1	0	1	1		1	1	0	1	1		1	1	0	1	1		1	1	0	1	1
	1	1	1	1	1		1	1	1	1	1		1	1	1	1	1		1	1	1	1	1
	1	0	1	1	0		1	0	1	1	0		1	0	1	1	0		1	0	1	1	0
	1	1	1	1	0		1	1	1	1	0		1	1	1	1	0		1	1	1	1	0
	1	1	1	1	0		1	1	1	1	0		1	1	1	1	0		1	1	1	1	0
	1	0	0	1	1		1	0	0	1	1		1	0	0	1	1		1	0	0	1	1
	0	1	0	0	1		0	1	0	0	1		0	1	0	0	1		0	1	0	0	1
	1	1	0	1	1		1	1	0	1	1		1	1	0	1	1		1	1	0	1	1
	1	1	1	1	1		1	1	1	1	1		1	1	1	1	1		1	1	1	1	1
	1	1	0	1	1		1	1	0	1	1		1	1	0	1	1		1	1	0	1	1
	1	1	0	0	1		1	1	0	0	1		1	1	0	0	1		1	1	0	0	1
	1	1	1	0	1		1	1	1	0	1		1	1	1	0	1		1	1	1	0	1
	0	0	0	1	1		0	0	0	1	1		0	0	0	1	1		0	0	0	1	1
	1	0	1	1	0		1	0	1	1	0		1	0	1	1	0		1	0	1	1	0
	1	1	0	1	0		1	1	0	1	0		1	1	0	1	0		1	1	0	1	0
	1	1	1	0	1		1	1	1	0	1		1	1	1	0	1		1	1	1	0	1
	1	0	1	1	1		1	0	1	1	1		1	0	1	1	1		1	0	1	1	1
	1	1	1	0	1		1	1	1	0	1		1	1	1	0	1		1	1	1	0	1
	1	0	1	0	1		1	0	1	0	1		1	0	1	0	1		1	0	1	0	1
	1	1	1	1	0		1	1	1	1	0		1	1	1	1	0		1	1	1	1	0
	1	1	1	1	1		1	1	1	1	1		1	1	1	1	1		1	1	1	1	1
	1	1	1	0	0		1	1	1	0	0		1	1	1	0	0		1	1	1	0	0
	1	1	1	1	1		1	1	1	1	1		1	1	1	1	1		1	1	1	1	1
	1	0	0	0	1		1	0	0	0	1		1	0	0	0	1		1	0	0	0	1
	1	1	1	0	0		1	1	1	0	0		1	1	1	0	0		1	1	1	0	0
	1	1	1	0	0		1	1	1	0	0		1	1	1	0	0		1	1	1	0	0
	1	1	1	1	0		1	1	1	1	0		1	1	1	1	0		1	1	1	1	0
	1	1	0	1	1		1	1	0	1	1		1	1	0	1	1		1	1	0	1	1
	1	1	1	1	1		1	1	1	1	1		1	1	1	1	1		1	1	1	1	1
	1	1	0	1	1		1	1	0	1	1		1	1	0	1	1		1	1	0	1	1
	1	1	0	1	0		1	1	0	1	0		1	1	0	1	0		1	1	0	1	0
	0	0	0	1	1		0	0	0	1	1		0	0	0	1	1		0	0	0	1	1
	1	1	0	1	1		1	1	0	1	1		1	1	0	1	1		1	1	0	1	1
	1	1	0	1	0		1	1	0	1	0		1	1	0	1	0		1	1	0	1	0
	1	1	0	0	0		1	1	0	0	0		1	1	0	0	0		1	1	0	0	0
	1	1	1	0	0		1	1	1	0	0		1	1	1	0	0		1	1	1	0	0
	0	0	1	1	0		0	0	1	1	0		0	0	1	1	0		0	0	1	1	0
	1	1	1	0	1		1	1	1	0	1		1	1	1	0	1		1	1	1	0	1
	1	1	1	1	0		1	1	1	1	0		1	1	1	1	0		1	1	1	1	0
	1	1	0	0	0		1	1	0	0	0		1	1	0	0	0		1	1	0	0	0
	1	1	0	1	1		1	1	0	1	1		1	1	0	1	1		1	1	0	1	1
	1	1	0	1	1		1	1	0	1	1		1	1	0	1	1		1	1	0	1	1
	0	1	1	0	1		0	1	1	0	1		0	1	1	0	1		0	1	1	0	1
	1	1	1	0	0		1	1	1	0	0		1	1	1	0	0		1	1	1	0	0
	1	0	0	1	1		1	0	0	1	1		1	0	0	1	1		1	0	0	1	1
	1	0	1	0	1		1	0	1	0	1		1	0	1	0	1		1	0	1	0	1
	1	1	0	0	1		1	1	0	0	1		1	1	0	0	1		1	1	0	0	1
	1	1	1	0	1		1	1	1	0	1		1	1	1	0	1		1	1	1	0	1
	1	1	1	1	1		1	1	1	1	1		1	1	1	1	1		1	1	1	1	1
	1	1	0	0	0		1	1	0	0	0		1	1	0	0	0		1	1	0	0	0
	0	0	1	1	1		0	0	1	1	1		0	0	1	1	1		0	0	1	1	1
	1	1	1	0	1		1	1	1	0	1		1	1	1	0	1		1	1	1	0	1
	1	1	1	0	0		1	1	1	0	0		1	1	1	0	0		1	1	1	0	0
	1	1	1	0	1		1	1	1	0	1		1	1	1	0	1		1	1	1	0	1
	0	0	1	0	0		0	0	1	0	0		0	0	1	0	0		0	0	1	0	0
	1	1	1	1	1		1	1	1	1	1		1	1	1	1	1		1	1	1	1	1
	1	1	0	0	1		1	1	0	0	1		1	1	0	0	1		1	1	0	0	1
	1	1	1	1	1		1	1	1	1	1		1	1	1	1	1		1	1	1	1	1
	1	0	1	1	0		1	0	1	1	0		1	0	1	1	0		1	0	1	1	0
	1	1	1	1	1		1	1	1	1	1		1	1	1	1	1		1	1	1	1	1
	1	1	1	0	1		1	1	1	0	1		1	1	1	0	1		1	1	1	0	1
	1	1	0	1	1		1	1	0	1	1		1	1	0	1	1		1	1	0	1	1
	1	0	1	1	1		1	0	1	1	1		1	0	1	1	1		1	0	1	1	1
	1	1	0	1	0		1	1	0	1	0		1	1	0	1	0		1	1	0	1	0
	1	0	1	1	1		1	0	1	1	1		1	0	1	1	1		1	0	1	1	1
	1	1	1	0	1		1	1	1	0	1		1	1	1	0	1		1	1	1	0	1
	1	0	1	1	0		1	0	1	1	0		1	0	1	1	0		1	0	1	1	0
	0	1	1	1	1		0	1	1	1	1		0	1	1	1	1		0	1	1	1	1
	1	1	1	0	1		1	1	1	0	1		1	1	1	0	1		1	1	1	0	1
	0	1	1	0	0		0	1	1	0	0		0	1	1	0	0		0	1	1	0	0
	0	0	1	1	1		0	0	1	1	1		0	0	1	1	1		0	0	1	1	1
	0	0	0	0	1		0	0	0	0	1		0	0	0	0	1		0	0	0	0	1
	0	0	0	0	1		0	0	0	0	1		0	0	0	0	1		0	0	0	0	1
	1	0	0	0	1		1	0	0	0	1		1	0	0	0	1		1	0	0	0	1
	1	1	0	0	1		1	1	0	0	1		1	1	0	0	1		1	1	0	0	1
	1	1	1	0	1		1	1	1	0	1		1	1	1	0	1		1	1	1	0	1
	1	1	1	1	1		1	1	1	1	1		1	1	1	1	1		1	1	1	1	1
	1	1	1	1	0		1	1	1	1	0		1	1	1	1	0		1	1	1	1	0
	1	1	1	1	1		1	1	1	1	1		1	1	1	1	1		1	1	1	1	1
	1	1	0	1	0		1	1	0	1	0		1	1	0	1	0		1	1	0	1	0
	1	1	1	1	1		1	1	1	1	1		1	1	1	1	1		1	1	1	1	1
	1	0	0	1	1		1	0	0	1	1		1	0	0	1	1		1	0	0	1	1
	1	1	1	1	0		1	1	1	1	0		1	1	1	1	0		1	1	1	1	0
	1	0	0	0	0		1	0	0	0	0		1	0	0	0	0		1	0	0	0	0
	1	0	1	1	1		1	0	1	1	1		1	0	1	1	1		1	0	1	1	1
	0	1	1	0	1		0	1	1	0	1		0	1	1	0	1		0	1	1	0	1
	0	1	1	0	0		0	1	1	0	0		0	1	1	0	0		0	1	1	0	0
	1	1	1	1	0		1	1	1	1	0		1	1	1	1	0		1	1	1	1	0
	0	1	1	1	0		0	1	1	1	0		0	1	1	1	0		0	1	1	1	0
	1	0	0	1	1		1	0	0	1	1		1	0	0	1	1		1	0	0	1	1
	1	1	1	0	1		1	1	1	0	1		1	1	1	0	1		1	1	1	0	1
	1	1	1	1	1		1	1	1	1	1		1	1	1	1	1		1	1	1	1	1
	1	1	0	1	0		1	1	0	1	0		1	1	0	1	0		1	1	0	1	0
	1	1	1	1	1		1	1	1	1	1		1	1	1	1	1		1	1	1	1	1
	1	0	0	1	0		1	0	0	1	0		1	0	0	1	0		1	0	0	1	0
	1	0	1	1	1		1	0	1	1	1		1	0	1	1	1		1	0	1	1	1
	1	1	1	1	1		1	1	1	1	1		1	1	1	1	1		1	1	1	1	1
	1	1	0	1	1		1	1	0	1	1		1	1	0	1	1		1	1	0	1	1
	1	1	1	1	1		1	1	1	1	1		1	1	1	1	1		1	1	1	1	1
	1	0	0	0	1		1	0	0	0	1		1	0	0	0	1		1	0	0	0	1
	0	1	1	1	1		0	1	1	1	1		0	1	1	1	1		0	1	1	1	1
	1	1	0	1	0		1	1	0	1	0		1	1	0	1	0		1	1	0	1	0
	0	1	1	0	0		0	1	1	0	0		0	1	1	0	0		0	1	1	0	0
	0	1	1	0	1		0	1	1	0	1		0	1	1	0	1		0	1	1	0	1
	1	1	1	0	1		1	1	1	0	1		1	1	1	0	1		1	1	1	0	1
	0	1	0	0	0		0	1	0	0	0		0	1	0	0	0		0	1	0	0	0
	0	1	1	1	1		0	1	1	1	1		0	1	1	1	1		0	1	1	1	1
	1	1	0	1	1		1	1	0	1	1		1	1	0	1	1		1	1	0	1	1
	1	1	1	0	0		1	1	1	0	0		1	1	1	0	0		1	1	1	0	0
	1	1	1	0	1		1	1	1	0	1		1	1	1	0	1		1	1	1	0	1
	0	1	0	1	1		0	1	0	1	1		0	1	0	1	1		0	1	0	1	1
	0	1	1	1	1		0	1	1	1	1		0	1	1	1	1		0	1	1	1	1
	1	1	1	1	0		1	1	1	1	0		1	1	1	1	0		1	1	1	1	0
	1	0	1	0	1		1	0	1	0	1		1	0	1	0	1		1	0	1	0	1
	1	1	1	1	1		1	1	1	1	1		1	1	1	1	1		1	1	1	1	1
	1	0	1	1	1		1	0	1	1	1		1	0	1	1	1		1	0	1	1	1
	1	0	0	0	1		1	0	0	0	1		1	0	0	0	1		1	0	0	0	1
	1	1	1	1	0		1	1	1	1	0		1	1	1	1	0		1	1	1	1	0
	1	0	1	0	1		1	0	1	0	1		1	0	1	0	1		1	0	1	0	1
	1	1	1	0	1		1	1	1	0	1		1	1	1	0	1		1	1	1	0	1
	1	1	1	1	0		1	1	1	1	0		1	1	1	1	0		1	1	1	1	0
	1	1	1	0	1		1	1	1	0	1		1	1	1	0	1		1	1	1	0	1
	0	0	1	1	1		0	0	1	1	1		0	0	1	1	1		0	0	1	1	1
	0	0	1	1	1		0	0	1	1	1		0	0	1	1	1		0	0	1	1	1
	1	1	1	1	1		1	1	1	1	1		1	1	1	1	1		1	1	1	1	1
	0	0	1	0	0		0	0	1	0	0		0	0	1	0	0		0	0	1	0	0
	1	1	1	1	1		1	1	1	1	1		1	1	1	1	1		1	1	1	1	1
	1	0	1	1	0		1	0	1	1	0		1	0	1	1	0		1	0	1	1	0
	0	0	0	1	1		0	0	0	1	1		0	0	0	1	1		0	0	0	1	1
	1	0	0	1	1		1	0	0	1	1		1	0	0	1	1		1	0	0	1	1
	0	1	1	1	1		0	1	1	1	1		0	1	1	1	1		0	1	1	1	1
	1	0	1	0	1		1	0	1	0	1		1	0	1	0	1		1	0	1	0	1
	1	1	1	0	1		1	1	1	0	1		1	1	1	0	1		1	1	1	0	1
	1	1	1	0	1		1	1	1	0	1		1	1	1	0	1		1	1	1	0	1
	1	0	1	0	0		1	0	1	0	0		1	0	1	0	0		1	0	1	0	0
	0	0	1	1	0		0	0	1	1	0		0	0	1	1	0		0	0	1	1	0
	0	1	1	1	1		0	1	1	1	1		0	1	1	1	1		0	1	1	1	1
	1	0	0	1	1		1	0	0	1	1		1	0	0	1	1		1	0	0	1	1
	1	1	1	1	1		1	1	1	1	1		1	1	1	1	1		1	1	1	1	1
	0	1	1	1	0		0	1	1	1	0		0	1	1	1	0		0	1	1	1	0
	1	0	1	1	0		1	0	1	1	0		1	0	1	1	0		1	0	1	1	0
	1	1	1	1	1		1	1	1	1	1		1	1	1	1	1		1	1	1	1	1
	0	1	0	1	1		0	1	0	1	1		0	1	0	1	1		0	1	0	1	1
	1	1	1	1	1		1	1	1	1	1		1	1	1	1	1		1	1	1	1	1
	1	1	0	1	0		1	1	0	1	0		1	1	0	1	0		1	1	0	1	0
	1	1	1	1	1		1	1	1	1	1		1	1	1	1	1		1	1	1	1	1
	1	1	1	1	1		1	1	1	1	1		1	1	1	1	1		1	1	1	1	1
	0	1	1	1	0		0	1	1	1	0		0	1	1	1	0		0	1	1	1	0
	1	1	0	1	1		1	1	0	1	1		1	1	0	1	1		1	1	0	1	1
	1	1	1	1	0		1	1	1	1	0		1	1	1	1	0		1	1	1	1	0
	1	1	0	0	0		1	1	0	0	0		1	1	0	0	0		1	1	0	0	0
	0	1	1	0	1		0	1	1	0	1		0	1	1	0	1		0	1	1	0	1
	1	0	1	1	1		1	0	1	1	1		1	0	1	1	1		1	0	1	1	1
	1	1	1	0	1		1	1	1	0	1		1	1	1	0	1		1	1	1	0	1
	0	0	1	1	0		0	0	1	1	0		0	0	1	1	0		0	0	1	1	0
	1	1	0	1	1		1	1	0	1	1		1	1	0	1	1		1	1	0	1	1
	1	0	1	0	0		1	0	1	0	0		1	0	1	0	0		1	0	1	0	0
	0	0	0	0	1		0	0	0	0	1		0	0	0	0	1		0	0	0	0	1
	1	1	1	0	1		1	1	1	0	1		1	1	1	0	1		1	1	1	0	1
	0	1	0	1	1		0	1	0	1	1		0	1	0	1	1		0	1	0	1	1
	1	1	0	0	1		1	1	0	0	1		1	1	0	0	1		1	1	0	0	1
	1	0	1	1	1		1	0	1	1	1		1	0	1	1	1		1	0	1	1	1
	0	1	1	0	1		0	1	1	0	1		0	1	1	0	1		0	1	1	0	1
	1	1	0	1	1		1	1	0	1	1		1	1	0	1	1		1	1	0	1	1
	1	1	1	0	1		1	1	1	0	1		1	1	1	0	1		1	1	1	0	1
	1	1	1	1	1		1	1	1	1	1		1	1	1	1	1		1	1	1	1	1
	0	1	1	1	1		0	1	1	1	1		0	1	1	1	1		0	1	1	1	1
	1	0	0	1	1		1	0	0	1	1		1	0	0	1	1		1	0	0	1	1
	1	1	1	0	0		1	1	1	0	0		1	1	1	0	0		1	1	1	0	0
	1	1	1	0	1		1	1	1	0	1		1	1	1	0	1		1	1	1	0	1
	1	1	1	1	1		1	1	1	1	1		1	1	1	1	1		1	1	1	1	1
	1	1	1	0	0		1	1	1	0	0		1	1	1	0	0		1	1	1	0	0
	1	0	1	1	1		1	0	1	1	1		1	0	1	1	1		1	0	1	1	1
	1	1	1	1	1		1	1	1	1	1		1	1	1	1	1		1	1	1	1	1
	1	0	1	1	0		1	0	1	1	0		1	0	1	1	0		1	0	1	1	0
	1	0	0	0	0		1	0	0	0	0		1	0	0	0	0		1	0	0	0	0
	1	0	1	1	0		1	0	1	1	0		1	0	1	1	0		1	0	1	1	0
	1	1	1	1	1		1	1	1	1	1		1	1	1	1	1		1	1	1	1	1
	1	0	0	1	0		1	0	0	1	0		1	0	0	1	0		1	0	0	1	0
	1	1	1	0	1		1	1	1	0	1		1	1	1	0	1		1	1	1	0	1
	1	1	1	1	0		1	1	1	1	0		1	1	1	1	0		1	1	1	1	0
	0	0	1	0	0		0	0	1	0	0		0	0	1	0	0		0	0	1	0	0
	0	0	1	1	1		0	0	1	1	1		0	0	1	1	1		0	0	1	1	1
	1	1	0	1	1		1	1	0	1	1		1	1	0	1	1		1	1	0	1	1
	1	0	1	1	1		1	0	1	1	1		1	0	1	1	1		1	0	1	1	1
	1	1	0	1	1		1	1	0	1	1		1	1	0	1	1		1	1	0	1	1
	1	1	0	1	0		1	1	0	1	0		1	1	0	1	0		1	1	0	1	0
	0	0	0	1	1		0	0	0	1	1		0	0	0	1	1		0	0	0	1	1
	1	1	1	0	0		1	1	1	0	0		1	1	1	0	0		1	1	1	0	0
	0	1	1	1	1		0	1	1	1	1		0	1	1	1	1		0	1	1	1	1
	1	1	0	0	1		1	1	0	0	1		1	1	0	0	1		1	1	0	0	1
	0	1	0	1	1		0	1	0	1	1		0	1	0	1	1		0	1	0	1	1
	1	1	1	1	1		1	1	1	1	1		1	1	1	1	1		1	1	1	1	1
	1	1	1	1	1		1	1	1	1	1		1	1	1	1	1		1	1	1	1	1
	1	1	1	1	1		1	1	1	1	1		1	1	1	1	1		1	1	1	1	1
	1	1	0	1	1		1	1	0	1	1		1	1	0	1	1		1	1	0	1	1
	1	0	1	1	1		1	0	1	1	1		1	0	1	1	1		1	0	1	1	1
	1	1	1	1	1		1	1	1	1	1		1	1	1	1	1		1	1	1	1	1
	1	1	1	0	0		1	1	1	0	0		1	1	1	0	0		1	1	1	0	0
	1	1	1	1	0		1	1	1	1	0		1	1	1	1	0		1	1	1	1	0
	0	1	1	0	1		0	1	1	0	1		0	1	1	0	1		0	1	1	0	1
	1	0	1	1	1		1	0	1	1	1		1	0	1	1	1		1	0	1	1	1
	1	1	1	1	0		1	1	1	1	0		1	1	1	1	0		1	1	1	1	0
	1	1	0	0	1		1	1	0	0	1		1	1	0	0	1		1	1	0	0	1
	1	1	1	1	0		1	1	1	1	0		1	1	1	1	0		1	1	1	1	0
	1	1	1	1	0		1	1	1	1	0		1	1	1	1	0		1	1	1	1	0
	1	0	1	0	1		1	0	1	0	1		1	0	1	0	1		1	0	1	0	1
	1	1	1	1	1		1	1	1	1	1		1	1	1	1	1		1	1	1	1	1
	1	1	1	1	1		1	1	1	1	1		1	1	1	1	1		1	1	1	1	1
	1	1	1	1	1		1	1	1	1	1		1	1	1	1	1		1	1	1	1	1
	1	1	1	1	0		1	1	1	1	0		1	1	1	1	0		1	1	1	1	0
	1	0	1	0	0		1	0	1	0	0		1	0	1	0	0		1	0	1	0	0
	1	0	1	1	1		1	0	1	1	1		1	0	1	1	1		1	0	1	1	1
	1	1	1	1	1		1	1	1	1	1		1	1	1	1	1		1	1	1	1	1
	1	1	0	1	1		1	1	0	1	1		1	1	0	1	1		1	1	0	1	1
	1	1	1	0	1		1	1	1	0	1		1	1	1	0	1		1	1	1	0	1
	0	1	0	1	0		0	1	0	1	0		0	1	0	1	0		0	1	0	1	0
	1	1	1	1	0		1	1	1	1	0		1	1	1	1	0		1	1	1	1	0
	1	1	0	0	1		1	1	0	0	1		1	1	0	0	1		1	1	0	0	1
	1	0	0	0	1		1	0	0	0	1		1	0	0	0	1		1	0	0	0	1
	1	1	1	1	1		1	1	1	1	1		1	1	1	1	1		1	1	1	1	1
	0	1	1	1	1		0	1	1	1	1		0	1	1	1	1		0	1	1	1	1
	0	1	0	0	0		0	1	0	0	0		0	1	0	0	0		0	1	0	0	0
	1	1	1	0	1		1	1	1	0	1		1	1	1	0	1		1	1	1	0	1
	0	0	1	1	0		0	0	1	1	0		0	0	1	1	0		0	0	1	1	0
	1	0	1	1	0		1	0	1	1	0		1	0	1	1	0		1	0	1	1	0
	1	0	1	0	1		1	0	1	0	1		1	0	1	0	1		1	0	1	0	1
	1	1	0	1	1		1	1	0	1	1		1	1	0	1	1		1	1	0	1	1
	0	0	1	1	0		0	0	1	1	0		0	0	1	1	0		0	0	1	1	0
	0	1	1	1	1		0	1	1	1	1		0	1	1	1	1		0	1	1	1	1
	1	0	0	1	1		1	0	0	1	1		1	0	0	1	1		1	0	0	1	1
	0	1	1	1	1		0	1	1	1	1		0	1	1	1	1		0	1	1	1	1
	1	0	1	1	0		1	0	1	1	0		1	0	1	1	0		1	0	1	1	0
	1	0	1	1	0		1	0	1	1	0		1	0	1	1	0		1	0	1	1	0
	1	1	0	1	0		1	1	0	1	0		1	1	0	1	0		1	1	0	1	0
	1	1	1	0	1		1	1	1	0	1		1	1	1	0	1		1	1	1	0	1
	0	1	1	1	0		0	1	1	1	0		0	1	1	1	0		0	1	1	1	0
	1	1	0	0	1		1	1	0	0	1		1	1	0	0	1		1	1	0	0	1
	0	0	0	0	1		0	0	0	0	1		0	0	0	0	1		0	0	0	0	1
	0	0	1	1	0		0	0	1	1	0		0	0	1	1	0		0	0	1	1	0
	1	0	1	1	1		1	0	1	1	1		1	0	1	1	1		1	0	1	1	1
	1	1	1	1	0		1	1	1	1	0		1	1	1	1	0		1	1	1	1	0
	1	1	1	0	0		1	1	1	0	0		1	1	1	0	0		1	1	1	0	0
	1	1	0	1	0		1	1	0	1	0		1	1	0	1	0		1	1	0	1	0
	1	1	0	1	0		1	1	0	1	0		1	1	0	1	0		1	1	0	1	0
	1	1	0	1	0		1	1	0	1	0		1	1	0	1	0		1	1	0	1	0
	1	1	0	1	0		1	1	0	1	0		1	1	0	1	0		1	1	0	1	0
	1	0	1	1	0		1	0	1	1	0		1	0	1	1	0		1	0	1	1	0
	0	1	0	1	0		0	1	0	1	0		0	1	0	1	0		0	1	0	1	0
	0	0	1	1	1		0	0	1	1	1		0	0	1	1	1		0	0	1	1	1
	1	1	0	1	0		1	1	0	1	0		1	1	0	1	0		1	1	0	1	0
	1	1	1	0	0		1	1	1	0	0		1	1	1	0	0		1	1	1	0	0
	1	1	1	1	1		1	1	1	1	1		1	1	1	1	1		1	1	1	1	1
	0	0	0	1	1		0	0	0	1	1		0	0	0	1	1		0	0	0	1	1
	0	1	0	1	1		0	1	0	1	1		0	1	0	1	1		0	1	0	1	1
	1	1	1	1	1		1	1	1	1	1		1	1	1	1	1		1	1	1	1	1
	1	0	1	1	1		1	0	1	1	1		1	0	1	1	1		1	0	1	1	1
	1	0	0	1	0		1	0	0	1	0		1	0	0	1	0		1	0	0	1	0
	1	1	1	1	0		1	1	1	1	0		1	1	1	1	0		1	1	1	1	0
	1	0	1	0	1		1	0	1	0	1		1	0	1	0	1		1	0	1	0	1
	1	0	1	1	0		1	0	1	1	0		1	0	1	1	0		1	0	1	1	0
	1	0	0	1	0		1	0	0	1	0		1	0	0	1	0		1	0	0	1	0
	1	1	1	1	1		1	1	1	1	1		1	1	1	1	1		1	1	1	1	1
	0	0	0	1	0		0	0	0	1	0		0	0	0	1	0		0	0	0	1	0
	1	1	1	1	1		1	1	1	1	1		1	1	1	1	1		1	1	1	1	1
	0	0	1	0	1		0	0	1	0	1		0	0	1	0	1		0	0	1	0	1
	1	0	0	1	1		1	0	0	1	1		1	0	0	1	1		1	0	0	1	1
	1	1	1	0	0		1	1	1	0	0		1	1	1	0	0		1	1	1	0	0
	1	1	1	0	1		1	1	1	0	1		1	1	1	0	1		1	1	1	0	1
	1	1	1	1	1		1	1	1	1	1		1	1	1	1	1		1	1	1	1	1
	1	1	1	1	1		1	1	1	1	1		1	1	1	1	1		1	1	1	1	1
	1	0	1	1	1		1	0	1	1	1		1	0	1	1	1		1	0	1	1	1
	1	1	0	0	0		1	1	0	0	0		1	1	0	0	0		1	1	0	0	0
	1	1	0	1	0		1	1	0	1	0		1	1	0	1	0		1	1	0	1	0
	1	1	0	1	1		1	1	0	1	1		1	1	0	1	1		1	1	0	1	1
	1	1	1	1	1		1	1	1	1	1		1	1	1	1	1		1	1	1	1	1
	0	1	0	1	1		0	1	0	1	1		0	1	0	1	1		0	1	0	1	1
	1	1	1	1	1		1	1	1	1	1		1	1	1	1	1		1	1	1	1	1
	1	1	1	1	1		1	1	1	1	1		1	1	1	1	1		1	1	1	1	1
	1	1	0	1	1		1	1	0	1	1		1	1	0	1	1		1	1	0	1	1
	1	1	0	1	0		1	1	0	1	0		1	1	0	1	0		1	1	0	1	0
	1	1	1	1	0		1	1	1	1	0		1	1	1	1	0		1	1	1	1	0
	1	1	0	1	0		1	1	0	1	0		1	1	0	1	0		1	1	0	1	0
	1	1	1	1	1		1	1	1	1	1		1	1	1	1	1		1	1	1	1	1
	1	1	1	0	1		1	1	1	0	1		1	1	1	0	1		1	1	1	0	1
	1	0	0	0	0		1	0	0	0	0		1	0	0	0	0		1	0	0	0	0
	1	1	0	1	1		1	1	0	1	1		1	1	0	1	1		1	1	0	1	1
	1	1	1	1	1		1	1	1	1	1		1	1	1	1	1		1	1	1	1	1
	1	1	1	0	0		1	1	1	0	0		1	1	1	0	0		1	1	1	0	0
	1	1	1	1	1		1	1	1	1	1		1	1	1	1	1		1	1	1	1	1
	1	1	0	1	1		1	1	0	1	1		1	1	0	1	1		1	1	0	1	1
	1	1	1	0	1		1	1	1	0	1		1	1	1	0	1		1	1	1	0	1
	1	1	1	1	1		1	1	1	1	1		1	1	1	1	1		1	1	1	1	1
	0	0	1	1	1		0	0	1	1	1		0	0	1	1	1		0	0	1	1	1
	1	1	1	1	0		1	1	1	1	0		1	1	1	1	0		1	1	1	1	0
	0	1	1	1	1		0	1	1	1	1		0	1	1	1	1		0	1	1	1	1
	1	0	0	1	1		1	0	0	1	1		1	0	0	1	1		1	0	0	1	1
	1	1	1	1	1		1	1	1	1	1		1	1	1	1	1		1	1	1	1	1
	1	1	1	0	1		1	1	1	0	1		1	1	1	0	1		1	1	1	0	1
	0	1	0	0	1		0	1	0	0	1		0	1	0	0	1		0	1	0	0	1
	1	1	1	1	1		1	1	1	1	1		1	1	1	1	1		1	1	1	1	1
	0	1	1	1	1		0	1	1	1	1		0	1	1	1	1		0	1	1	1	1
	1	0	0	0	1		1	0	0	0	1		1	0	0	0	1		1	0	0	0	1
	0	0	0	1	1		0	0	0	1	1		0	0	0	1	1		0	0	0	1	1
	0	1	1	0	1		0	1	1	0	1		0	1	1	0	1		0	1	1	0	1
	1	0	1	1	1		1	0	1	1	1		1	0	1	1	1		1	0	1	1	1
	1	0	0	1	1		1	0	0	1	1		1	0	0	1	1		1	0	0	1	1
	1	1	1	1	1		1	1	1	1	1		1	1	1	1	1		1	1	1	1	1
	0	1	1	1	0		0	1	1	1	0		0	1	1	1	0		0	1	1	1	0
	1	1	1	0	0		1	1	1	0	0		1	1	1	0	0		1	1	1	0	0
	1	1	1	1	1		1	1	1	1	1		1	1	1	1	1		1	1	1	1	1
	0	1	1	1	0		0	1	1	1	0		0	1	1	1	0		0	1	1	1	0
	1	0	1	1	1		1	0	1	1	1		1	0	1	1	1		1	0	1	1	1
	1	1	0	1	1		1	1	0	1	1		1	1	0	1	1		1	1	0	1	1
	1	0	0	1	1		1	0	0	1	1		1	0	0	1	1		1	0	0	1	1
	0	1	1	1	1		0	1	1	1	1		0	1	1	1	1		0	1	1	1	1
	0	1	0	1	0		0	1	0	1	0		0	1	0	1	0		0	1	0	1	0
	1	0	1	0	1		1	0	1	0	1		1	0	1	0	1		1	0	1	0	1
	1	1	0	0	1		1	1	0	0	1		1	1	0	0	1		1	1	0	0	1
	1	0	1	1	1		1	0	1	1	1		1	0	1	1	1		1	0	1	1	1
	1	0	1	0	1		1	0	1	0	1		1	0	1	0	1		1	0	1	0	1
	1	1	1	1	0		1	1	1	1	0		1	1	1	1	0		1	1	1	1	0
	0	1	1	0	0		0	1	1	0	0		0	1	1	0	0		0	1	1	0	0
	0	1	1	1	0		0	1	1	1	0		0	1	1	1	0		0	1	1	1	0
	1	0	0	0	0		1	0	0	0	0		1	0	0	0	0		1	0	0	0	0
	1	1	0	0	1		1	1	0	0	1		1	1	0	0	1		1	1	0	0	1
	0	1	1	1	0		0	1	1	1	0		0	1	1	1	0		0	1	1	1	0
	1	1	1	1	0		1	1	1	1	0		1	1	1	1	0		1	1	1	1	0
	1	0	1	1	0		1	0	1	1	0		1	0	1	1	0		1	0	1	1	0
	1	1	1	1	1		1	1	1	1	1		1	1	1	1	1		1	1	1	1	1
	1	0	1	1	1		1	0	1	1	1		1	0	1	1	1		1	0	1	1	1
	1	1	0	1	1		1	1	0	1	1		1	1	0	1	1		1	1	0	1	1
	1	0	1	1	1		1	0	1	1	1		1	0	1	1	1		1	0	1	1	1
	1	0	1	1	1		1	0	1	1	1		1	0	1	1	1		1	0	1	1	1
	1	0	1	1	1		1	0	1	1	1		1	0	1	1	1		1	0	1	1	1
	1	1	1	1	1		1	1	1	1	1		1	1	1	1	1		1	1	1	1	1
	1	1	0	0	1		1	1	0	0	1		1	1	0	0	1		1	1	0	0	1
	1	0	0	0	1		1	0	0	0	1		1	0	0	0	1		1	0	0	0	1
	0	1	1	1	1		0	1	1	1	1		0	1	1	1	1		0	1	1	1	1
	1	0	1	0	1		1	0	1	0	1		1	0	1	0	1		1	0	1	0	1
	1	1	0	1	1		1	1	0	1	1		1	1	0	1	1		1	1	0	1	1
	1	1	1	0	1		1	1	1	0	1		1	1	1	0	1		1	1	1	0	1
	1	1	0	1	1		1	1	0	1	1		1	1	0	1	1		1	1	0	1	1
	1	1	1	1	1		1	1	1	1	1		1	1	1	1	1		1	1	1	1	1
	1	1	1	0	1		1	1	1	0	1		1	1	1	0	1		1	1	1	0	1
	0	1	0	0	0		0	1	0	0	0		0	1	0	0	0		0	1	0	0	0
	1	1	0	1	1		1	1	0	1	1		1	1	0	1	1		1	1	0	1	1
	1	1	1	1	1		1	1	1	1	1		1	1	1	1	1		1	1	1	1	1
	1	1	0	0	1		1	1	0	0	1		1	1	0	0	1		1	1	0	0	1
	1	1	1	1	0		1	1	1	1	0		1	1	1	1	0		1	1	1	1	0
	1	1	0	0	0		1	1	0	0	0		1	1	0	0	0		1	1	0	0	0
	0	0	1	0	0		0	0	1	0	0		0	0	1	0	0		0	0	1	0	0
	1	1	0	0	1		1	1	0	0	1		1	1	0	0	1		1	1	0	0	1
	0	1	1	1	0		0	1	1	1	0		0	1	1	1	0		0	1	1	1	0
	1	1	1	1	1		1	1	1	1	1		1	1	1	1	1		1	1	1	1	1
	1	0	1	1	1		1	0	1	1	1		1	0	1	1	1		1	0	1	1	1
	1	1	0	1	0		1	1	0	1	0		1	1	0	1	0		1	1	0	1	0
	1	0	1	0	0		1	0	1	0	0		1	0	1	0	0		1	0	1	0	0
	1	0	1	1	0		1	0	1	1	0		1	0	1	1	0		1	0	1	1	0
	1	1	1	0	1		1	1	1	0	1		1	1	1	0	1		1	1	1	0	1
	1	0	1	1	0		1	0	1	1	0		1	0	1	1	0		1	0	1	1	0
	1	0	1	1	1		1	0	1	1	1		1	0	1	1	1		1	0	1	1	1
	1	1	1	1	0		1	1	1	1	0		1	1	1	1	0		1	1	1	1	0
	0	0	1	1	0		0	0	1	1	0		0	0	1	1	0		0	0	1	1	0
	1	1	1	1	1		1	1	1	1	1		1	1	1	1	1		1	1	1	1	1
	1	0	1	1	1		1	0	1	1	1		1	0	1	1	1		1	0	1	1	1
	1	0	0	1	1		1	0	0	1	1		1	0	0	1	1		1	0	0	1	1
	1	1	1	1	1		1	1	1	1	1		1	1	1	1	1		1	1	1	1	1
	0	1	0	1	0		0	1	0	1	0		0	1	0	1	0		0	1	0	1	0
	1	1	1	1	0		1	1	1	1	0		1	1	1	1	0		1	1	1	1	0
	0	1	1	1	1		0	1	1	1	1		0	1	1	1	1		0	1	1	1	1
	1	0	1	1	1		1	0	1	1	1		1	0	1	1	1		1	0	1	1	1
	1	1	1	0	0		1	1	1	0	0		1	1	1	0	0		1	1	1	0	0
	0	0	1	1	1		0	0	1	1	1		0	0	1	1	1		0	0	1	1	1
	0	1	1	1	1		0	1	1	1	1		0	1	1	1	1		0	1	1	1	1
	1	1	1	1	1		1	1	1	1	1		1	1	1	1	1		1	1	1	1	1
	1	1	1	0	1		1	1	1	0	1		1	1	1	0	1		1	1	1	0	1
	0	1	1	1	1		0	1	1	1	1		0	1	1	1	1		0	1	1	1	1
	1	1	1	1	0		1	1	1	1	0		1	1	1	1	0		1	1	1	1	0
	0	1	0	1	1		0	1	0	1	1		0	1	0	1	1		0	1	0	1	1
	0	0	1	0	1		0	0	1	0	1		0	0	1	0	1		0	0	1	0	1
	0	1	1	0	1		0	1	1	0	1		0	1	1	0	1		0	1	1	0	1
	1	0	0	0	0		1	0	0	0	0		1	0	0	0	0		1	0	0	0	0
	1	1	1	1	1		1	1	1	1	1		1	1	1	1	1		1	1	1	1	1
	1	0	1	1	1		1	0	1	1	1		1	0	1	1	1		1	0	1	1	1
	1	1	1	1	1		1	1	1	1	1		1	1	1	1	1		1	1	1	1	1
	1	0	0	1	0		1	0	0	1	0		1	0	0	1	0		1	0	0	1	0
	1	1	1	1	1		1	1	1	1	1		1	1	1	1	1		1	1	1	1	1
	1	0	1	1	1		1	0	1	1	1		1	0	1	1	1		1	0	1	1	1
	1	1	1	0	1		1	1	1	0	1		1	1	1	0	1		1	1	1	0	1
	1	1	1	1	1		1	1	1	1	1		1	1	1	1	1		1	1	1	1	1
	1	0	1	1	1		1	0	1	1	1		1	0	1	1	1		1	0	1	1	1
	1	0	1	0	1		1	0	1	0	1		1	0	1	0	1		1	0	1	0	1
	0	1	1	1	1		0	1	1	1	1		0	1	1	1	1		0	1	1	1	1
	1	1	1	1	1		1	1	1	1	1		1	1	1	1	1		1	1	1	1	1
	1	1	1	0	0		1	1	1	0	0		1	1	1	0	0		1	1	1	0	0
	1	0	0	0	1		1	0	0	0	1		1	0	0	0	1		1	0	0	0	1
	1	0	1	1	1		1	0	1	1	1		1	0	1	1	1		1	0	1	1	1
	1	1	1	1	1		1	1	1	1	1		1	1	1	1	1		1	1	1	1	1
	1	1	0	1	1		1	1	0	1	1		1	1	0	1	1		1	1	0	1	1
	1	1	1	0	1		1	1	1	0	1		1	1	1	0	1		1	1	1	0	1
	0	1	0	0	0		0	1	0	0	0		0	1	0	0	0		0	1	0	0	0
	0	0	1	0	0		0	0	1	0	0		0	0	1	0	0		0	0	1	0	0
	0	1	1	1	1		0	1	1	1	1		0	1	1	1	1		0	1	1	1	1
	1	0	0	1	0		1	0	0	1	0		1	0	0	1	0		1	0	0	1	0
	1	1	0	0	1		1	1	0	0	1		1	1	0	0	1		1	1	0	0	1
	0	0	1	1	1		0	0	1	1	1		0	0	1	1	1		0	0	1	1	1
	1	1	0	1	1		1	1	0	1	1		1	1	0	1	1		1	1	0	1	1
	0	1	0	1	1		0	1	0	1	1		0	1	0	1	1		0	1	0	1	1
	0	0	1	0	1		0	0	1	0	1		0	0	1	0	1		0	0	1	0	1
	1	0	1	1	0		1	0	1	1	0		1	0	1	1	0		1	0	1	1	0
	1	0	0	1	1		1	0	0	1	1		1	0	0	1	1		1	0	0	1	1
	1	0	0	0	1		1	0	0	0	1		1	0	0	0	1		1	0	0	0	1
	1	1	1	1	1		1	1	1	1	1		1	1	1	1	1		1	1	1	1	1
	1	1	1	1	0		1	1	1	1	0		1	1	1	1	0		1	1	1	1	0
	1	1	1	1	0		1	1	1	1	0		1	1	1	1	0		1	1	1	1	0
	1	1	1	1	0		1	1	1	1	0		1	1	1	1	0		1	1	1	1	0
	1	1	1	1	1		1	1	1	1	1		1	1	1	1	1		1	1	1	1	1
	1	0	1	0	1		1	0	1	0	1		1	0	1	0	1		1	0	1	0	1
	1	1	0	1	1		1	1	0	1	1		1	1	0	1	1		1	1	0	1	1
	1	0	1	0	0		1	0	1	0	0		1	0	1	0	0		1	0	1	0	0
	1	1	1	1	1		1	1	1	1	1		1	1	1	1	1		1	1	1	1	1
	1	1	1	1	1		1	1	1	1	1		1	1	1	1	1		1	1	1	1	1
	1	1	1	1	0		1	1	1	1	0		1	1	1	1	0		1	1	1	1	0
	1	1	1	0	0		1	1	1	0	0		1	1	1	0	0		1	1	1	0	0
	1	1	1	1	1		1	1	1	1	1		1	1	1	1	1		1	1	1	1	1
	1	1	1	1	1		1	1	1	1	1		1	1	1	1	1		1	1	1	1	1
	1	0	0	1	1		1	0	0	1	1		1	0	0	1	1		1	0	0	1	1
	1	1	1	0	0		1	1	1	0	0		1	1	1	0	0		1	1	1	0	0
	1	0	1	1	1		1	0	1	1	1		1	0	1	1	1		1	0	1	1	1
	1	1	1	1	0		1	1	1	1	0		1	1	1	1	0		1	1	1	1	0
	0	1	1	0	1		0	1	1	0	1		0	1	1	0	1		0	1	1	0	1
	1	0	1	1	0		1	0	1	1	0		1	0	1	1	0		1	0	1	1	0
	1	1	0	1	1		1	1	0	1	1		1	1	0	1	1		1	1	0	1	1
	1	1	1	1	1		1	1	1	1	1		1	1	1	1	1		1	1	1	1	1
	0	1	0	1	1		0	1	0	1	1		0	1	0	1	1		0	1	0	1	1
	1	1	1	1	1		1	1	1	1	1		1	1	1	1	1		1	1	1	1	1
	0	1	1	1	1		0	1	1	1	1		0	1	1	1	1		0	1	1	1	1
	1	0	0	1	0		1	0	0	1	0		1	0	0	1	0		1	0	0	1	0
	1	1	1	1	0		1	1	1	1	0		1	1	1	1	0		1	1	1	1	0
	1	1	1	0	0		1	1	1	0	0		1	1	1	0	0		1	1	1	0	0
	1	0	1	0	1		1	0	1	0	1		1	0	1	0	1		1	0	1	0	1
	1	0	0	1	1		1	0	0	1	1		1	0	0	1	1		1	0	0	1	1
	1	1	1	1	1		1	1	1	1	1		1	1	1	1	1		1	1	1	1	1
	1	1	1	1	1		1	1	1	1	1		1	1	1	1	1		1	1	1	1	1
	1	0	1	1	1		1	0	1	1	1		1	0	1	1	1		1	0	1	1	1
	1	1	1	1	1		1	1	1	1	1		1	1	1	1	1		1	1	1	1	1
	1	0	1	1	1		1	0	1	1	1		1	0	1	1	1		1	0	1	1	1
	1	1	0	0	1		1	1	0	0	1		1	1	0	0	1		1	1	0	0	1
	1	1	0	0	1		1	1	0	0	1		1	1	0	0	1		1	1	0	0	1
	1	1	1	1	1		1	1	1	1	1		1	1	1	1	1		1	1	1	1	1
	1	0	1	1	0		1	0	1	1	0		1	0	1	1	0		1	0	1	1	0
	1	0	1	1	1		1	0	1	1	1		1	0	1	1	1		1	0	1	1	1
	1	0	1	1	0		1	0	1	1	0		1	0	1	1	0		1	0	1	1	0
	1	0	1	0	0		1	0	1	0	0		1	0	1	0	0		1	0	1	0	0
	0	0	1	0	1		0	0	1	0	1		0	0	1	0	1		0	0	1	0	1
	1	1	0	1	0		1	1	0	1	0		1	1	0	1	0		1	1	0	1	0
	1	1	1	1	1		1	1	1	1	1		1	1	1	1	1		1	1	1	1	1
	0	1	1	1	1		0	1	1	1	1		0	1	1	1	1		0	1	1	1	1
	0	1	0	1	0		0	1	0	1	0		0	1	0	1	0		0	1	0	1	0
	0	0	1	1	1		0	0	1	1	1		0	0	1	1	1		0	0	1	1	1
	1	1	1	0	1		1	1	1	0	1		1	1	1	0	1		1	1	1	0	1
	1	0	1	0	0		1	0	1	0	0		1	0	1	0	0		1	0	1	0	0
	0	0	0	1	0		0	0	0	1	0		0	0	0	1	0		0	0	0	1	0
	1	0	1	1	1		1	0	1	1	1		1	0	1	1	1		1	0	1	1	1
	0	1	1	0	1		0	1	1	0	1		0	1	1	0	1		0	1	1	0	1
	0	1	1	1	0		0	1	1	1	0		0	1	1	1	0		0	1	1	1	0
	1	1	0	1	1		1	1	0	1	1		1	1	0	1	1		1	1	0	1	1
	1	0	1	1	0		1	0	1	1	0		1	0	1	1	0		1	0	1	1	0
	1	1	1	1	0		1	1	1	1	0		1	1	1	1	0		1	1	1	1	0
	0	1	1	0	0		0	1	1	0	0		0	1	1	0	0		0	1	1	0	0
	1	1	1	1	1		1	1	1	1	1		1	1	1	1	1		1	1	1	1	1
	1	1	1	0	1		1	1	1	0	1		1	1	1	0	1		1	1	1	0	1
	1	1	1	1	0		1	1	1	1	0		1	1	1	1	0		1	1	1	1	0
	1	1	0	0	0		1	1	0	0	0		1	1	0	0	0		1	1	0	0	0
	1	1	0	0	1		1	1	0	0	1		1	1	0	0	1		1	1	0	0	1
	0	1	0	1	1		0	1	0	1	1		0	1	0	1	1		0	1	0	1	1
	1	0	0	1	0		1	0	0	1	0		1	0	0	1	0		1	0	0	1	0
	1	1	1	1	1		1	1	1	1	1		1	1	1	1	1		1	1	1	1	1
	1	1	1	1	1		1	1	1	1	1		1	1	1	1	1		1	1	1	1	1
	1	1	0	1	1		1	1	0	1	1		1	1	0	1	1		1	1	0	1	1
	1	1	0	1	1		1	1	0	1	1		1	1	0	1	1		1	1	0	1	1
	0	1	0	1	1		0	1	0	1	1		0	1	0	1	1		0	1	0	1	1
	1	0	1	1	0		1	0	1	1	0		1	0	1	1	0		1	0	1	1	0
	1	1	0	1	0		1	1	0	1	0		1	1	0	1	0		1	1	0	1	0
	1	0	1	1	1		1	0	1	1	1		1	0	1	1	1		1	0	1	1	1
	1	0	1	0	0		1	0	1	0	0		1	0	1	0	0		1	0	1	0	0
	0	1	1	1	0		0	1	1	1	0		0	1	1	1	0		0	1	1	1	0
	1	1	1	1	1		1	1	1	1	1		1	1	1	1	1		1	1	1	1	1
	1	1	0	1	1		1	1	0	1	1		1	1	0	1	1		1	1	0	1	1
	1	1	1	1	0		1	1	1	1	0		1	1	1	1	0		1	1	1	1	0
	0	1	1	1	1		0	1	1	1	1		0	1	1	1	1		0	1	1	1	1
	1	1	1	1	1		1	1	1	1	1		1	1	1	1	1		1	1	1	1	1
	0	1	1	1	1		0	1	1	1	1		0	1	1	1	1		0	1	1	1	1
	0	1	0	1	0		0	1	0	1	0		0	1	0	1	0		0	1	0	1	0
	0	1	1	0	1		0	1	1	0	1		0	1	1	0	1		0	1	1	0	1
	0	1	1	1	0		0	1	1	1	0		0	1	1	1	0		0	1	1	1	0
	1	0	1	1	0		1	0	1	1	0		1	0	1	1	0		1	0	1	1	0
	1	0	0	0	1		1	0	0	0	1		1	0	0	0	1		1	0	0	0	1
	1	1	1	1	0		1	1	1	1	0		1	1	1	1	0		1	1	1	1	0
	1	1	0	1	1		1	1	0	1	1		1	1	0	1	1		1	1	0	1	1
	1	1	0	1	1		1	1	0	1	1		1	1	0	1	1		1	1	0	1	1
	1	0	1	1	0		1	0	1	1	0		1	0	1	1	0		1	0	1	1	0
	1	1	1	1	0		1	1	1	1	0		1	1	1	1	0		1	1	1	1	0
	1	1	1	0	1		1	1	1	0	1		1	1	1	0	1		1	1	1	0	1
	1	1	1	1	0		1	1	1	1	0		1	1	1	1	0		1	1	1	1	0
	0	1	1	1	1		0	1	1	1	1		0	1	1	1	1		0	1	1	1	1
	0	0	1	1	1		0	0	1	1	1		0	0	1	1	1		0	0	1	1	1
	1	1	1	1	0		1	1	1	1	0		1	1	1	1	0		1	1	1	1	0
	0	1	1	1	1		0	1	1	1	1		0	1	1	1	1		0	1	1	1	1
	1	1	0	1	1		1	1	0	1	1		1	1	0	1	1		1	1	0	1	1
	1	1	1	0	1		1	1	1	0	1		1	1	1	0	1		1	1	1	0	1
	1	0	0	1	0		1	0	0	1	0		1	0	0	1	0		1	0	0	1	0
	1	1	1	0	1		1	1	1	0	1		1	1	1	0	1		1	1	1	0	1
	1	1	1	1	1		1	1	1	1	1		1	1	1	1	1		1	1	1	1	1
	1	1	1	1	1		1	1	1	1	1		1	1	1	1	1		1	1	1	1	1
	1	1	0	0	1		1	1	0	0	1		1	1	0	0	1		1	1	0	0	1
	1	1	1	1	1		1	1	1	1	1		1	1	1	1	1		1	1	1	1	1
	1	1	0	0	0		1	1	0	0	0		1	1	0	0	0		1	1	0	0	0
	1	1	1	0	1		1	1	1	0	1		1	1	1	0	1		1	1	1	0	1
	1	0	1	1	0		1	0	1	1	0		1	0	1	1	0		1	0	1	1	0
	1	1	1	1	1		1	1	1	1	1		1	1	1	1	1		1	1	1	1	1
	1	1	1	0	1		1	1	1	0	1		1	1	1	0	1		1	1	1	0	1
	1	1	1	1	1		1	1	1	1	1		1	1	1	1	1		1	1	1	1	1
	1	1	1	1	1		1	1	1	1	1		1	1	1	1	1		1	1	1	1	1
	1	0	1	1	1		1	0	1	1	1		1	0	1	1	1		1	0	1	1	1
	1	0	1	1	1		1	0	1	1	1		1	0	1	1	1		1	0	1	1	1
	1	0	1	0	0		1	0	1	0	0		1	0	1	0	0		1	0	1	0	0
	1	1	0	1	1		1	1	0	1	1		1	1	0	1	1		1	1	0	1	1
	1	1	1	0	1		1	1	1	0	1		1	1	1	0	1		1	1	1	0	1
	0	1	1	0	0		0	1	1	0	0		0	1	1	0	0		0	1	1	0	0
	0	1	0	0	0		0	1	0	0	0		0	1	0	0	0		0	1	0	0	0
	0	1	1	1	0		0	1	1	1	0		0	1	1	1	0		0	1	1	1	0
	0	0	1	0	0		0	0	1	0	0		0	0	1	0	0		0	0	1	0	0
	0	0	1	1	1		0	0	1	1	1		0	0	1	1	1		0	0	1	1	1
	1	1	0	1	0		1	1	0	1	0		1	1	0	1	0		1	1	0	1	0
	0	1	1	1	0		0	1	1	1	0		0	1	1	1	0		0	1	1	1	0
	1	1	0	1	0		1	1	0	1	0		1	1	0	1	0		1	1	0	1	0
	1	1	1	0	1		1	1	1	0	1		1	1	1	0	1		1	1	1	0	1
	1	1	1	0	1		1	1	1	0	1		1	1	1	0	1		1	1	1	0	1
	1	1	1	1	0		1	1	1	1	0		1	1	1	1	0		1	1	1	1	0
	1	0	1	0	1		1	0	1	0	1		1	0	1	0	1		1	0	1	0	1
	1	1	0	1	1		1	1	0	1	1		1	1	0	1	1		1	1	0	1	1
	1	1	0	1	1		1	1	0	1	1		1	1	0	1	1		1	1	0	1	1
	1	1	1	1	0		1	1	1	1	0		1	1	1	1	0		1	1	1	1	0
	1	1	1	1	1		1	1	1	1	1		1	1	1	1	1		1	1	1	1	1
	0	1	1	0	1		0	1	1	0	1		0	1	1	0	1		0	1	1	0	1
	1	1	1	1	1		1	1	1	1	1		1	1	1	1	1		1	1	1	1	1
	1	1	1	0	1		1	1	1	0	1		1	1	1	0	1		1	1	1	0	1
	0	1	1	1	0		0	1	1	1	0		0	1	1	1	0		0	1	1	1	0
	1	0	1	1	1		1	0	1	1	1		1	0	1	1	1		1	0	1	1	1
	1	0	1	0	1		1	0	1	0	1		1	0	1	0	1		1	0	1	0	1
	1	1	0	0	0		1	1	0	0	0		1	1	0	0	0		1	1	0	0	0
	0	1	1	0	1		0	1	1	0	1		0	1	1	0	1		0	1	1	0	1
	1	1	0	1	0		1	1	0	1	0		1	1	0	1	0		1	1	0	1	0
	1	0	0	0	1		1	0	0	0	1		1	0	0	0	1		1	0	0	0	1
	1	0	0	1	0		1	0	0	1	0		1	0	0	1	0		1	0	0	1	0
	1	1	0	1	1		1	1	0	1	1		1	1	0	1	1		1	1	0	1	1
	1	0	1	0	1		1	0	1	0	1		1	0	1	0	1		1	0	1	0	1
	1	1	1	1	1		1	1	1	1	1		1	1	1	1	1		1	1	1	1	1
	1	0	1	1	1		1	0	1	1	1		1	0	1	1	1		1	0	1	1	1
	1	1	0	0	1		1	1	0	0	1		1	1	0	0	1		1	1	0	0	1
	1	1	0	1	1		1	1	0	1	1		1	1	0	1	1		1	1	0	1	1
	1	1	1	1	1		1	1	1	1	1		1	1	1	1	1		1	1	1	1	1
	1	1	1	1	1		1	1	1	1	1		1	1	1	1	1		1	1	1	1	1
	1	0	1	1	1		1	0	1	1	1		1	0	1	1	1		1	0	1	1	1
	1	1	1	1	1		1	1	1	1	1		1	1	1	1	1		1	1	1	1	1
	1	0	0	1	0		1	0	0	1	0		1	0	0	1	0		1	0	0	1	0
	1	1	0	1	0		1	1	0	1	0		1	1	0	1	0		1	1	0	1	0
	1	1	1	1	1		1	1	1	1	1		1	1	1	1	1		1	1	1	1	1
	1	1	1	1	0		1	1	1	1	0		1	1	1	1	0		1	1	1	1	0
	1	1	0	1	0		1	1	0	1	0		1	1	0	1	0		1	1	0	1	0
	1	0	1	1	0		1	0	1	1	0		1	0	1	1	0		1	0	1	1	0
	1	0	1	1	1		1	0	1	1	1		1	0	1	1	1		1	0	1	1	1
	0	1	1	0	0		0	1	1	0	0		0	1	1	0	0		0	1	1	0	0
	1	0	1	1	1		1	0	1	1	1		1	0	1	1	1		1	0	1	1	1
	1	1	1	0	0		1	1	1	0	0		1	1	1	0	0		1	1	1	0	0
	1	0	1	1	1		1	0	1	1	1		1	0	1	1	1		1	0	1	1	1
	1	1	0	1	1		1	1	0	1	1		1	1	0	1	1		1	1	0	1	1
	1	0	1	1	1		1	0	1	1	1		1	0	1	1	1		1	0	1	1	1
	0	1	1	0	1		0	1	1	0	1		0	1	1	0	1		0	1	1	0	1
	1	1	1	1	1		1	1	1	1	1		1	1	1	1	1		1	1	1	1	1
	1	1	0	1	0		1	1	0	1	0		1	1	0	1	0		1	1	0	1	0
	1	0	1	1	1		1	0	1	1	1		1	0	1	1	1		1	0	1	1	1
	1	1	1	1	1		1	1	1	1	1		1	1	1	1	1		1	1	1	1	1
	1	0	1	1	1		1	0	1	1	1		1	0	1	1	1		1	0	1	1	1
	1	1	1	1	1		1	1	1	1	1		1	1	1	1	1		1	1	1	1	1
	1	1	0	0	0		1	1	0	0	0		1	1	0	0	0		1	1	0	0	0
	1	1	1	1	1		1	1	1	1	1		1	1	1	1	1		1	1	1	1	1
	1	1	1	0	0		1	1	1	0	0		1	1	1	0	0		1	1	1	0	0
	0	0	1	0	1		0	0	1	0	1		0	0	1	0	1		0	0	1	0	1
	0	0	1	1	1		0	0	1	1	1		0	0	1	1	1		0	0	1	1	1
	0	1	1	1	0		0	1	1	1	0		0	1	1	1	0		0	1	1	1	0
	0	1	1	1	1		0	1	1	1	1		0	1	1	1	1		0	1	1	1	1
	1	1	1	1	1		1	1	1	1	1		1	1	1	1	1		1	1	1	1	1
	1	1	1	0	0		1	1	1	0	0		1	1	1	0	0		1	1	1	0	0
	0	1	1	1	0		0	1	1	1	0		0	1	1	1	0		0	1	1	1	0
	1	0	0	1	0		1	0	0	1	0		1	0	0	1	0		1	0	0	1	0
	1	1	0	0	1		1	1	0	0	1		1	1	0	0	1		1	1	0	0	1
	0	1	0	1	1		0	1	0	1	1		0	1	0	1	1		0	1	0	1	1
	1	0	1	1	1		1	0	1	1	1		1	0	1	1	1		1	0	1	1	1
	1	0	1	1	1		1	0	1	1	1		1	0	1	1	1		1	0	1	1	1
	1	0	0	1	1		1	0	0	1	1		1	0	0	1	1		1	0	0	1	1
	1	0	1	0	1		1	0	1	0	1		1	0	1	0	1		1	0	1	0	1
	0	1	1	1	1		0	1	1	1	1		0	1	1	1	1		0	1	1	1	1
	0	1	0	1	0		0	1	0	1	0		0	1	0	1	0		0	1	0	1	0
	1	1	0	1	1		1	1	0	1	1		1	1	0	1	1		1	1	0	1	1
	1	1	0	1	1		1	1	0	1	1		1	1	0	1	1		1	1	0	1	1
	1	1	1	0	0		1	1	1	0	0		1	1	1	0	0		1	1	1	0	0
	1	0	1	0	1		1	0	1	0	1		1	0	1	0	1		1	0	1	0	1
	1	1	0	1	0		1	1	0	1	0		1	1	0	1	0		1	1	0	1	0
	1	1	1	1	1		1	1	1	1	1		1	1	1	1	1		1	1	1	1	1
	1	1	1	0	0		1	1	1	0	0		1	1	1	0	0		1	1	1	0	0
	1	1	1	1	1		1	1	1	1	1		1	1	1	1	1		1	1	1	1	1
	0	0	0	0	1		0	0	0	0	1		0	0	0	0	1		0	0	0	0	1
	0	1	1	1	0		0	1	1	1	0		0	1	1	1	0		0	1	1	1	0
	1	1	1	1	1		1	1	1	1	1		1	1	1	1	1		1	1	1	1	1
	1	1	0	1	1		1	1	0	1	1		1	1	0	1	1		1	1	0	1	1
	0	1	0	1	0		0	1	0	1	0		0	1	0	1	0		0	1	0	1	0
	1	0	0	1	1		1	0	0	1	1		1	0	0	1	1		1	0	0	1	1
	0	1	1	0	1		0	1	1	0	1		0	1	1	0	1		0	1	1	0	1
	1	0	0	1	1		1	0	0	1	1		1	0	0	1	1		1	0	0	1	1
	1	0	0	1	1		1	0	0	1	1		1	0	0	1	1		1	0	0	1	1
	1	1	0	1	0		1	1	0	1	0		1	1	0	1	0		1	1	0	1	0
	1	1	1	0	1		1	1	1	0	1		1	1	1	0	1		1	1	1	0	1
	0	0	1	1	1		0	0	1	1	1		0	0	1	1	1		0	0	1	1	1
	1	1	1	1	1		1	1	1	1	1		1	1	1	1	1		1	1	1	1	1
	1	1	1	0	1		1	1	1	0	1		1	1	1	0	1		1	1	1	0	1
	0	1	1	1	1		0	1	1	1	1		0	1	1	1	1		0	1	1	1	1
	1	1	0	0	1		1	1	0	0	1		1	1	0	0	1		1	1	0	0	1
	1	1	1	1	1		1	1	1	1	1		1	1	1	1	1		1	1	1	1	1
	1	1	1	0	1		1	1	1	0	1		1	1	1	0	1		1	1	1	0	1
	0	1	1	0	0		0	1	1	0	0		0	1	1	0	0		0	1	1	0	0
	1	1	1	1	1		1	1	1	1	1		1	1	1	1	1		1	1	1	1	1
	1	1	1	1	1		1	1	1	1	1		1	1	1	1	1		1	1	1	1	1
	1	1	1	1	0		1	1	1	1	0		1	1	1	1	0		1	1	1	1	0
	0	0	1	1	1		0	0	1	1	1		0	0	1	1	1		0	0	1	1	1
	1	1	0	1	1		1	1	0	1	1		1	1	0	1	1		1	1	0	1	1
	0	1	1	1	1		0	1	1	1	1		0	1	1	1	1		0	1	1	1	1
	1	1	0	1	1		1	1	0	1	1		1	1	0	1	1		1	1	0	1	1
	1	1	1	1	1		1	1	1	1	1		1	1	1	1	1		1	1	1	1	1
	1	1	1	1	1		1	1	1	1	1		1	1	1	1	1		1	1	1	1	1
	1	1	0	1	1		1	1	0	1	1		1	1	0	1	1		1	1	0	1	1
	1	0	1	1	1		1	0	1	1	1		1	0	1	1	1		1	0	1	1	1
	1	1	1	1	1		1	1	1	1	1		1	1	1	1	1		1	1	1	1	1
	1	1	1	0	1		1	1	1	0	1		1	1	1	0	1		1	1	1	0	1
	1	1	1	1	1		1	1	1	1	1		1	1	1	1	1		1	1	1	1	1
	1	1	0	1	1		1	1	0	1	1		1	1	0	1	1		1	1	0	1	1
	1	1	0	1	1		1	1	0	1	1		1	1	0	1	1		1	1	0	1	1
	1	1	1	1	1		1	1	1	1	1		1	1	1	1	1		1	1	1	1	1
	0	1	1	1	1		0	1	1	1	1		0	1	1	1	1		0	1	1	1	1
	1	1	0	1	1		1	1	0	1	1		1	1	0	1	1		1	1	0	1	1
	1	1	1	1	1		1	1	1	1	1		1	1	1	1	1		1	1	1	1	1
	1	0	0	0	1		1	0	0	0	1		1	0	0	0	1		1	0	0	0	1
	1	1	1	1	0		1	1	1	1	0		1	1	1	1	0		1	1	1	1	0
	1	1	1	1	1		1	1	1	1	1		1	1	1	1	1		1	1	1	1	1
	1	0	1	1	1		1	0	1	1	1		1	0	1	1	1		1	0	1	1	1
	0	1	1	0	1		0	1	1	0	1		0	1	1	0	1		0	1	1	0	1
	1	0	1	1	1		1	0	1	1	1		1	0	1	1	1		1	0	1	1	1
	1	1	1	1	1		1	1	1	1	1		1	1	1	1	1		1	1	1	1	1
	1	1	1	1	1		1	1	1	1	1		1	1	1	1	1		1	1	1	1	1
	1	1	1	1	1		1	1	1	1	1		1	1	1	1	1		1	1	1	1	1
	0	1	1	1	0		0	1	1	1	0		0	1	1	1	0		0	1	1	1	0
	1	0	1	1	1		1	0	1	1	1		1	0	1	1	1		1	0	1	1	1
	1	1	1	1	1		1	1	1	1	1		1	1	1	1	1		1	1	1	1	1
	1	0	1	0	0		1	0	1	0	0		1	0	1	0	0		1	0	1	0	0
	1	0	1	1	1		1	0	1	1	1		1	0	1	1	1		1	0	1	1	1
	1	1	1	0	1		1	1	1	0	1		1	1	1	0	1		1	1	1	0	1
	0	1	0	1	0		0	1	0	1	0		0	1	0	1	0		0	1	0	1	0
	0	1	1	1	1		0	1	1	1	1		0	1	1	1	1		0	1	1	1	1
	1	0	0	0	1		1	0	0	0	1		1	0	0	0	1		1	0	0	0	1
	1	1	1	0	1		1	1	1	0	1		1	1	1	0	1		1	1	1	0	1
	1	1	1	1	1		1	1	1	1	1		1	1	1	1	1		1	1	1	1	1
	1	1	1	1	1		1	1	1	1	1		1	1	1	1	1		1	1	1	1	1
	1	1	1	1	1		1	1	1	1	1		1	1	1	1	1		1	1	1	1	1
	1	1	1	1	1		1	1	1	1	1		1	1	1	1	1		1	1	1	1	1
	1	1	1	0	1		1	1	1	0	1		1	1	1	0	1		1	1	1	0	1
	1	1	1	1	0		1	1	1	1	0		1	1	1	1	0		1	1	1	1	0
	1	1	0	0	1		1	1	0	0	1		1	1	0	0	1		1	1	0	0	1
	0	1	0	0	0		0	1	0	0	0		0	1	0	0	0		0	1	0	0	0
	1	0	0	1	1		1	0	0	1	1		1	0	0	1	1		1	0	0	1	1
	1	1	1	1	1		1	1	1	1	1		1	1	1	1	1		1	1	1	1	1
	1	1	1	1	1		1	1	1	1	1		1	1	1	1	1		1	1	1	1	1
	1	1	0	1	0		1	1	0	1	0		1	1	0	1	0		1	1	0	1	0
	0	1	1	1	0		0	1	1	1	0		0	1	1	1	0		0	1	1	1	0
	1	0	1	1	1		1	0	1	1	1		1	0	1	1	1		1	0	1	1	1
	1	0	1	0	0		1	0	1	0	0		1	0	1	0	0		1	0	1	0	0
	1	1	1	1	1		1	1	1	1	1		1	1	1	1	1		1	1	1	1	1
	1	1	1	1	1		1	1	1	1	1		1	1	1	1	1		1	1	1	1	1
	0	1	1	1	1		0	1	1	1	1		0	1	1	1	1		0	1	1	1	1
	1	1	1	1	1		1	1	1	1	1		1	1	1	1	1		1	1	1	1	1
	0	0	1	1	1		0	0	1	1	1		0	0	1	1	1		0	0	1	1	1
	0	0	1	1	1		0	0	1	1	1		0	0	1	1	1		0	0	1	1	1
	1	1	0	1	1		1	1	0	1	1		1	1	0	1	1		1	1	0	1	1
	1	1	1	0	0		1	1	1	0	0		1	1	1	0	0		1	1	1	0	0
	0	0	1	1	1		0	0	1	1	1		0	0	1	1	1		0	0	1	1	1
	1	1	0	0	1		1	1	0	0	1		1	1	0	0	1		1	1	0	0	1
	1	1	1	1	0		1	1	1	1	0		1	1	1	1	0		1	1	1	1	0
	1	0	0	1	0		1	0	0	1	0		1	0	0	1	0		1	0	0	1	0
	1	1	1	0	1		1	1	1	0	1		1	1	1	0	1		1	1	1	0	1
	1	1	0	1	1		1	1	0	1	1		1	1	0	1	1		1	1	0	1	1
	1	1	1	1	1		1	1	1	1	1		1	1	1	1	1		1	1	1	1	1
	0	1	1	1	0		0	1	1	1	0		0	1	1	1	0		0	1	1	1	0
	1	1	0	0	1		1	1	0	0	1		1	1	0	0	1		1	1	0	0	1
	0	0	0	1	0		0	0	0	1	0		0	0	0	1	0		0	0	0	1	0
	0	1	1	0	1		0	1	1	0	1		0	1	1	0	1		0	1	1	0	1
	0	1	1	1	0		0	1	1	1	0		0	1	1	1	0		0	1	1	1	0
	0	1	0	1	1		0	1	0	1	1		0	1	0	1	1		0	1	0	1	1
	0	1	1	0	0		0	1	1	0	0		0	1	1	0	0		0	1	1	0	0
	1	1	0	1	0		1	1	0	1	0		1	1	0	1	0		1	1	0	1	0
	1	1	1	1	1		1	1	1	1	1		1	1	1	1	1		1	1	1	1	1
	1	0	1	0	0		1	0	1	0	0		1	0	1	0	0		1	0	1	0	0
	1	0	1	0	0		1	0	1	0	0		1	0	1	0	0		1	0	1	0	0
	1	1	1	1	1		1	1	1	1	1		1	1	1	1	1		1	1	1	1	1
	1	1	0	1	0		1	1	0	1	0		1	1	0	1	0		1	1	0	1	0
	0	1	1	0	1		0	1	1	0	1		0	1	1	0	1		0	1	1	0	1
	0	0	0	0	1		0	0	0	0	1		0	0	0	0	1		0	0	0	0	1
	1	0	1	1	1		1	0	1	1	1		1	0	1	1	1		1	0	1	1	1
	1	1	0	1	0		1	1	0	1	0		1	1	0	1	0		1	1	0	1	0
	1	1	1	1	1		1	1	1	1	1		1	1	1	1	1		1	1	1	1	1
	1	1	1	0	1		1	1	1	0	1		1	1	1	0	1		1	1	1	0	1
	0	1	1	1	1		0	1	1	1	1		0	1	1	1	1		0	1	1	1	1
	1	0	1	1	1		1	0	1	1	1		1	0	1	1	1		1	0	1	1	1
	0	1	0	1	1		0	1	0	1	1		0	1	0	1	1		0	1	0	1	1
	1	1	1	1	1		1	1	1	1	1		1	1	1	1	1		1	1	1	1	1
	1	0	0	1	1		1	0	0	1	1		1	0	0	1	1		1	0	0	1	1
	0	1	0	1	1		0	1	0	1	1		0	1	0	1	1		0	1	0	1	1
	1	0	1	1	1		1	0	1	1	1		1	0	1	1	1		1	0	1	1	1
	0	1	1	1	1		0	1	1	1	1		0	1	1	1	1		0	1	1	1	1
	1	0	1	1	1		1	0	1	1	1		1	0	1	1	1		1	0	1	1	1
	1	1	1	1	1		1	1	1	1	1		1	1	1	1	1		1	1	1	1	1
	0	0	0	1	1		0	0	0	1	1		0	0	0	1	1		0	0	0	1	1
	1	1	1	1	1		1	1	1	1	1		1	1	1	1	1		1	1	1	1	1
	1	1	0	1	1		1	1	0	1	1		1	1	0	1	1		1	1	0	1	1
	1	1	1	0	0		1	1	1	0	0		1	1	1	0	0		1	1	1	0	0
	0	1	0	0	1		0	1	0	0	1		0	1	0	0	1		0	1	0	0	1
	1	0	1	1	1		1	0	1	1	1		1	0	1	1	1		1	0	1	1	1
	1	1	1	1	1		1	1	1	1	1		1	1	1	1	1		1	1	1	1	1
	1	0	1	0	1		1	0	1	0	1		1	0	1	0	1		1	0	1	0	1
	1	1	1	1	1		1	1	1	1	1		1	1	1	1	1		1	1	1	1	1
	0	0	1	0	0		0	0	1	0	0		0	0	1	0	0		0	0	1	0	0
	0	0	1	1	1		0	0	1	1	1		0	0	1	1	1		0	0	1	1	1
	1	1	1	1	0		1	1	1	1	0		1	1	1	1	0		1	1	1	1	0
	0	0	1	1	1		0	0	1	1	1		0	0	1	1	1		0	0	1	1	1
	1	1	1	1	1		1	1	1	1	1		1	1	1	1	1		1	1	1	1	1
	1	1	1	1	1		1	1	1	1	1		1	1	1	1	1		1	1	1	1	1
	1	1	0	1	0		1	1	0	1	0		1	1	0	1	0		1	1	0	1	0
	1	0	0	1	0		1	0	0	1	0		1	0	0	1	0		1	0	0	1	0
	1	1	1	1	1		1	1	1	1	1		1	1	1	1	1		1	1	1	1	1
	1	0	1	0	1		1	0	1	0	1		1	0	1	0	1		1	0	1	0	1
	1	1	1	1	1		1	1	1	1	1		1	1	1	1	1		1	1	1	1	1
	1	1	0	1	1		1	1	0	1	1		1	1	0	1	1		1	1	0	1	1
	1	1	1	1	0		1	1	1	1	0		1	1	1	1	0		1	1	1	1	0
	1	0	0	1	0		1	0	0	1	0		1	0	0	1	0		1	0	0	1	0
	1	1	0	1	1		1	1	0	1	1		1	1	0	1	1		1	1	0	1	1
	1	1	0	1	1		1	1	0	1	1		1	1	0	1	1		1	1	0	1	1
	1	1	1	1	1		1	1	1	1	1		1	1	1	1	1		1	1	1	1	1
	0	1	1	1	1		0	1	1	1	1		0	1	1	1	1		0	1	1	1	1
	1	1	1	1	0		1	1	1	1	0		1	1	1	1	0		1	1	1	1	0
	1	1	1	0	1		1	1	1	0	1		1	1	1	0	1		1	1	1	0	1
	1	1	1	0	1		1	1	1	0	1		1	1	1	0	1		1	1	1	0	1
	0	1	1	1	0		0	1	1	1	0		0	1	1	1	0		0	1	1	1	0
	1	1	1	1	1		1	1	1	1	1		1	1	1	1	1		1	1	1	1	1
	1	1	1	0	1		1	1	1	0	1		1	1	1	0	1		1	1	1	0	1
	1	1	1	0	1		1	1	1	0	1		1	1	1	0	1		1	1	1	0	1
	1	1	1	0	1		1	1	1	0	1		1	1	1	0	1		1	1	1	0	1
	1	1	1	0	1		1	1	1	0	1		1	1	1	0	1		1	1	1	0	1
	0	1	0	0	0		0	1	0	0	0		0	1	0	0	0		0	1	0	0	0
	0	0	1	0	0		0	0	1	0	0		0	0	1	0	0		0	0	1	0	0
	1	1	1	1	0		1	1	1	1	0		1	1	1	1	0		1	1	1	1	0
	1	1	0	1	1		1	1	0	1	1		1	1	0	1	1		1	1	0	1	1
	1	1	0	0	1		1	1	0	0	1		1	1	0	0	1		1	1	0	0	1
	0	1	1	1	1		0	1	1	1	1		0	1	1	1	1		0	1	1	1	1
	1	1	1	1	0		1	1	1	1	0		1	1	1	1	0		1	1	1	1	0
	0	1	1	0	1		0	1	1	0	1		0	1	1	0	1		0	1	1	0	1
	1	1	1	1	1		1	1	1	1	1		1	1	1	1	1		1	1	1	1	1
	0	1	1	1	0		0	1	1	1	0		0	1	1	1	0		0	1	1	1	0
	1	0	1	1	1		1	0	1	1	1		1	0	1	1	1		1	0	1	1	1
	0	1	1	1	1		0	1	1	1	1		0	1	1	1	1		0	1	1	1	1
	1	1	1	1	0		1	1	1	1	0		1	1	1	1	0		1	1	1	1	0
	1	1	1	1	1		1	1	1	1	1		1	1	1	1	1		1	1	1	1	1
	1	1	1	0	0		1	1	1	0	0		1	1	1	0	0		1	1	1	0	0
	1	1	1	1	0		1	1	1	1	0		1	1	1	1	0		1	1	1	1	0
	1	1	1	1	0		1	1	1	1	0		1	1	1	1	0		1	1	1	1	0
	1	0	0	1	0		1	0	0	1	0		1	0	0	1	0		1	0	0	1	0
	1	1	1	1	0		1	1	1	1	0		1	1	1	1	0		1	1	1	1	0
	1	1	1	1	1		1	1	1	1	1		1	1	1	1	1		1	1	1	1	1
	1	0	1	1	1		1	0	1	1	1		1	0	1	1	1		1	0	1	1	1
	1	1	1	1	1		1	1	1	1	1		1	1	1	1	1		1	1	1	1	1
	0	1	1	1	1		0	1	1	1	1		0	1	1	1	1		0	1	1	1	1
	0	0	1	1	1		0	0	1	1	1		0	0	1	1	1		0	0	1	1	1
	1	1	1	1	1		1	1	1	1	1		1	1	1	1	1		1	1	1	1	1
	1	0	1	0	1		1	0	1	0	1		1	0	1	0	1		1	0	1	0	1
[truncated: 4,001 more rows]

## Sheet: 8
0.09563	2.9989	2.9986	2.9994	2.9997	2.9983
0.19659	2.9954	2.9971	2.9925	2.9991	2.9983
0.07568	2.995	2.996	2.9923	2.9963	2.9973
0.16618	2.9949	2.993	2.9921	2.9929	2.9969
0.07322	2.9949	2.9895	2.9916	2.9911	2.9968
0.13581	2.9937	2.9893	2.9906	2.9893	2.9965
0.19555	2.99	2.9881	2.9902	2.9862	2.9963
0.19344	2.9896	2.9879	2.9878	2.9834	2.9957
0.17879	2.9875	2.9868	2.9877	2.9826	2.994
0.10788	2.9823	2.9866	2.9873	2.9812	2.9903
0.05737	2.9819	2.9859	2.9852	2.9804	2.989
0.1541	2.9814	2.9833	2.9848	2.9797	2.9874
0.08685	2.9809	2.9828	2.9804	2.9782	2.9824
0.1933	2.9797	2.9806	2.9794	2.9768	2.9803
0.18256	2.9784	2.9804	2.9793	2.9764	2.9801
0.03377	2.9782	2.9791	2.9754	2.9738	2.9794
0.14476	2.9772	2.9783	2.9747	2.973	2.9794
0.03379	2.9753	2.9768	2.9708	2.9723	2.975
0.02579	2.9749	2.976	2.9707	2.9711	2.9717
0.14574	2.9709	2.9746	2.969	2.9698	2.9705
0.16157	2.9674	2.9731	2.9675	2.9674	2.9698
0.11334	2.9616	2.9728	2.967	2.9672	2.9656
0.19627	2.9613	2.9709	2.9657	2.9655	2.9643
0.10221	2.9611	2.9705	2.962	2.9654	2.9609
0.04128	2.9596	2.9705	2.9619	2.9652	2.9599
0.02629	2.9589	2.9702	2.9614	2.9651	2.959
0.1381	2.9578	2.97	2.9605	2.9637	2.9589
0.13905	2.9573	2.968	2.9589	2.9635	2.9556
0.13165	2.9566	2.9654	2.9584	2.9622	2.9549
0.15877	2.9563	2.9654	2.9581	2.961	2.9544
0.19819	2.9554	2.9615	2.9558	2.9587	2.9539
0.15617	2.9539	2.9593	2.9519	2.9584	2.9535
0.03042	2.9521	2.956	2.944	2.9527	2.9533
0.18595	2.9494	2.9554	2.9437	2.9513	2.9532
0.08358	2.9492	2.9548	2.9418	2.95	2.9528
0.09109	2.9491	2.9527	2.9405	2.9492	2.9501
0.17376	2.9475	2.9517	2.9392	2.9474	2.9501
0.06989	2.9454	2.9514	2.9373	2.9418	2.9494
0.12233	2.9451	2.9507	2.9344	2.9412	2.9487
0.17142	2.9429	2.9496	2.9297	2.9411	2.9474
0.11831	2.942	2.9494	2.9278	2.9409	2.9473
0.14529	2.9395	2.9471	2.9273	2.9395	2.9442
0.18606	2.9392	2.9468	2.9259	2.9394	2.9438
0.05537	2.9371	2.9464	2.9222	2.9384	2.9409
0.03557	2.936	2.9448	2.9219	2.9369	2.9399
0.02154	2.9358	2.9424	2.9211	2.9357	2.938
0.02639	2.9333	2.9424	2.9203	2.9339	2.9363
0.03646	2.9333	2.9421	2.9186	2.9333	2.9326
0.14674	2.9323	2.9398	2.9181	2.9285	2.9317
0.01969	2.9323	2.9388	2.9149	2.9275	2.93
0.05868	2.9319	2.9357	2.9144	2.9265	2.9288
0.13143	2.9274	2.9329	2.9123	2.9264	2.928
0.01884	2.9261	2.9313	2.9097	2.9256	2.9255
0.00859	2.9236	2.9298	2.9092	2.925	2.9247
0.11603	2.9199	2.9284	2.9078	2.9248	2.9238
0.00355	2.9177	2.9258	2.9074	2.9231	2.923
0.04546	2.9155	2.9249	2.9068	2.923	2.9224
0.03659	2.9151	2.9243	2.9064	2.9225	2.9223
0.1541	2.9141	2.9224	2.9047	2.9208	2.9216
0.09441	2.9123	2.9211	2.9027	2.9198	2.921
0.06411	2.9065	2.9188	2.902	2.9191	2.9202
0.0682	2.9037	2.9185	2.9014	2.9189	2.9191
0.17361	2.9025	2.9173	2.8988	2.9182	2.914
0.18768	2.9024	2.9149	2.8963	2.9176	2.9107
0.1703	2.9014	2.9136	2.8953	2.9173	2.9083
0.12756	2.8944	2.9108	2.8947	2.9158	2.9078
0.1331	2.8932	2.9096	2.894	2.9155	2.9072
0.12386	2.8931	2.9079	2.8935	2.9154	2.906
0.0034	2.8928	2.9077	2.8917	2.9151	2.9051
0.14211	2.8909	2.9059	2.8914	2.9147	2.9046
0.09687	2.8892	2.9006	2.8914	2.9101	2.904
0.08759	2.8865	2.8969	2.8912	2.9058	2.9034
0.10291	2.8848	2.8944	2.8912	2.9049	2.9024
0.06495	2.8843	2.8918	2.8901	2.9049	2.9
0.10029	2.884	2.8906	2.8894	2.9047	2.8961
0.08317	2.8809	2.8883	2.8892	2.9046	2.8961
0.1256	2.8803	2.8879	2.8874	2.9041	2.8954
0.14945	2.8788	2.8863	2.8816	2.9006	2.8939
0.16001	2.8782	2.8859	2.8815	2.9	2.8934
0.19168	2.8754	2.8843	2.8768	2.8976	2.8793
0.1731	2.8754	2.8833	2.8761	2.8961	2.8773
0.10775	2.8745	2.8826	2.8731	2.8953	2.8773
0.17094	2.8691	2.8808	2.8707	2.8947	2.8762
0.16491	2.869	2.879	2.8672	2.8946	2.8734
0.0508	2.8675	2.8759	2.867	2.8936	2.8733
0.09752	2.8671	2.8757	2.8666	2.8935	2.8727
0.07547	2.8669	2.8743	2.8661	2.8925	2.8715
0.03891	2.8652	2.8738	2.8656	2.8899	2.8707
0.08183	2.862	2.8722	2.8648	2.8899	2.8702
0.00189	2.8584	2.8694	2.8646	2.8869	2.8699
0.19956	2.8555	2.8686	2.8618	2.8836	2.8691
0.00186	2.8513	2.8682	2.8616	2.8829	2.8687
0.16568	2.8501	2.8643	2.861	2.8797	2.8678
0.07427	2.85	2.8639	2.8585	2.8796	2.866
0.00233	2.8495	2.8633	2.8582	2.8791	2.8648
0.022	2.849	2.8625	2.8565	2.8721	2.8643
0.02673	2.8442	2.8622	2.8562	2.8712	2.8639
0.17646	2.8423	2.858	2.855	2.8704	2.8639
0.08848	2.8416	2.8572	2.8521	2.865	2.8637
0.0633	2.8412	2.8564	2.8487	2.8627	2.8636
0.1952	2.8398	2.8562	2.8477	2.8615	2.8631
0.0367	2.8393	2.8546	2.8453	2.8581	2.859
0.18451	2.8386	2.8523	2.8446	2.8581	2.8581
0.09625	2.8286	2.8523	2.8438	2.8569	2.8517
0.19047	2.8257	2.8519	2.8419	2.8556	2.8485
0.02986	2.8254	2.8455	2.8404	2.8552	2.8479
0.18527	2.8236	2.8451	2.8399	2.8552	2.8441
0.14069	2.8228	2.8421	2.8386	2.8545	2.8434
0.10554	2.8182	2.8414	2.8381	2.8527	2.8419
0.07185	2.8167	2.8409	2.8378	2.8526	2.8415
0.05815	2.8156	2.8408	2.8362	2.8524	2.8412
0.18108	2.8109	2.8379	2.8355	2.8523	2.8381
0.17129	2.8069	2.8377	2.8336	2.8511	2.8363
0.00997	2.8053	2.8362	2.8325	2.8508	2.834
0.11091	2.8037	2.8314	2.8315	2.8488	2.833
0.01995	2.8036	2.8302	2.8302	2.8466	2.8322
0.08098	2.803	2.8288	2.8284	2.8457	2.8302
0.12981	2.7989	2.8285	2.8251	2.8443	2.8291
0.1725	2.7948	2.8272	2.8248	2.8425	2.8275
0.11363	2.7948	2.8271	2.8234	2.841	2.8272
0.12169	2.7948	2.8264	2.8233	2.8383	2.8258
0.03238	2.7942	2.8202	2.8232	2.8381	2.8208
0.04141	2.793	2.8198	2.8201	2.8329	2.8202
0.07766	2.7928	2.8182	2.8186	2.831	2.8193
0.14322	2.7925	2.8154	2.818	2.83	2.8186
0.15345	2.7905	2.8097	2.8178	2.8249	2.8185
0.01662	2.7903	2.8091	2.8175	2.8225	2.8179
0.01113	2.7884	2.8052	2.8145	2.8223	2.8152
0.06248	2.7877	2.8046	2.8131	2.8216	2.8148
0.10637	2.7875	2.8043	2.8111	2.821	2.8119
0.13656	2.7872	2.8038	2.8109	2.8202	2.8118
0.16413	2.7871	2.8021	2.8109	2.8196	2.8086
0.16116	2.7863	2.8006	2.8102	2.8163	2.806
0.05171	2.7839	2.7992	2.808	2.8161	2.8029
0.14053	2.7821	2.799	2.8076	2.8151	2.8024
0.10445	2.7812	2.7977	2.8069	2.811	2.8017
0.18041	2.7802	2.7966	2.8063	2.8079	2.8008
0.1086	2.7795	2.7943	2.8043	2.8051	2.8006
0.09464	2.7791	2.7942	2.8017	2.8021	2.7997
0.07205	2.7783	2.7934	2.8003	2.7996	2.7962
0.02907	2.7768	2.7928	2.7994	2.7983	2.7961
0.0825	2.7762	2.7916	2.7972	2.7977	2.7958
0.01305	2.7752	2.7902	2.7958	2.791	2.7937
0.1453	2.7747	2.7862	2.7956	2.7896	2.7855
0.15713	2.7733	2.7851	2.7948	2.7891	2.7851
0.19448	2.7709	2.7838	2.7936	2.7877	2.7837
0.15014	2.769	2.7827	2.7934	2.7854	2.783
0.01763	2.7679	2.781	2.7919	2.7826	2.7817
0.18732	2.7673	2.7792	2.7911	2.7819	2.7815
0.10884	2.7671	2.7781	2.7865	2.7792	2.7791
0.13121	2.7671	2.7737	2.7853	2.7791	2.7789
0.0935	2.7659	2.7731	2.785	2.7789	2.7769
0.04669	2.7651	2.7723	2.7825	2.7783	2.7758
0.19212	2.7641	2.7705	2.7822	2.7782	2.7753
0.19359	2.7603	2.7677	2.782	2.7775	2.7749
0.1608	2.7602	2.7673	2.779	2.7709	2.7741
0.0078	2.759	2.7659	2.779	2.7703	2.7733
0.12632	2.7574	2.765	2.7663	2.7685	2.7706
0.09075	2.7534	2.7641	2.7656	2.7683	2.7706
0.03009	2.7503	2.7605	2.765	2.7673	2.7704
0.09517	2.7492	2.7586	2.7616	2.7654	2.7699
0.13901	2.7477	2.7575	2.759	2.7646	2.7696
0.15103	2.7474	2.7541	2.7583	2.7616	2.768
0.141	2.7469	2.754	2.7545	2.7591	2.7679
0.01431	2.7389	2.7524	2.7522	2.7583	2.766
0.04539	2.7368	2.7523	2.7496	2.7571	2.7638
0.14486	2.7362	2.751	2.7489	2.7559	2.7634
0.02087	2.7327	2.7499	2.7474	2.7552	2.7634
0.16959	2.7302	2.7484	2.7461	2.7541	2.7622
0.15397	2.7298	2.7463	2.7459	2.7536	2.7614
0.19882	2.7282	2.7437	2.744	2.7535	2.7577
0.02255	2.7278	2.7436	2.7421	2.7532	2.7575
0.13203	2.7261	2.7429	2.7419	2.7503	2.7556
0.15423	2.7236	2.7382	2.7411	2.7494	2.7479
0.19253	2.7216	2.7371	2.7369	2.7491	2.7441
0.03714	2.7212	2.7343	2.7333	2.7463	2.7441
0.01575	2.7164	2.7337	2.7311	2.7459	2.7415
0.18626	2.716	2.732	2.7291	2.7455	2.7415
0.0682	2.7074	2.7307	2.7289	2.7452	2.7399
0.16632	2.7067	2.7293	2.7286	2.7414	2.7399
0.13291	2.7054	2.729	2.7267	2.7405	2.7395
0.00226	2.7021	2.7225	2.7262	2.7391	2.7357
0.08787	2.7016	2.722	2.7226	2.7354	2.7351
0.19013	2.6988	2.7186	2.72	2.7346	2.7349
0.15859	2.6984	2.7186	2.7199	2.7322	2.7342
0.16113	2.6981	2.718	2.7196	2.7309	2.7299
0.19221	2.6979	2.7164	2.7164	2.7231	2.7288
0.05043	2.6936	2.7155	2.7131	2.718	2.7272
0.11008	2.6881	2.7141	2.7092	2.7177	2.7266
0.133	2.6881	2.7108	2.7081	2.7158	2.7243
0.04351	2.6862	2.7107	2.7077	2.7123	2.7233
0.18753	2.686	2.7091	2.7073	2.711	2.7233
0.1659	2.6837	2.7085	2.706	2.7103	2.7222
0.02268	2.6823	2.7068	2.7051	2.7101	2.7217
0.14998	2.6794	2.7063	2.7044	2.709	2.7211
0.09915	2.6774	2.7038	2.702	2.7087	2.7202
0.04529	2.6758	2.7034	2.7015	2.708	2.7191
0.19813	2.6748	2.703	2.6984	2.7074	2.719
0.1592	2.6723	2.702	2.6977	2.7046	2.7179
0.12435	2.6671	2.7015	2.6974	2.7046	2.7167
0.1372	2.6662	2.6979	2.6966	2.6985	2.7142
0.07855	2.6659	2.6913	2.6965	2.6975	2.7115
0.0035	2.6648	2.6899	2.6949	2.697	2.7115
0.12912	2.6633	2.6898	2.6882	2.6967	2.7106
0.01393	2.6622	2.689	2.6869	2.6964	2.7076
0.05515	2.6616	2.6887	2.6853	2.6955	2.7069
0.16822	2.6581	2.6848	2.682	2.6951	2.7068
0.18723	2.6571	2.6839	2.6817	2.6947	2.7068
0.15381	2.6562	2.6832	2.6811	2.6929	2.7042
0.06699	2.6535	2.6821	2.6787	2.6881	2.7024
0.14727	2.6534	2.6821	2.6757	2.6869	2.7022
0.1687	2.6519	2.6816	2.6752	2.6858	2.7012
0.01387	2.6513	2.6808	2.6726	2.6837	2.695
0.18101	2.6502	2.6808	2.6719	2.6818	2.6932
0.02494	2.6488	2.68	2.6697	2.6808	2.6919
0.02638	2.646	2.6758	2.664	2.6786	2.6915
0.16502	2.6459	2.6704	2.6568	2.6774	2.6913
0.13073	2.6459	2.6696	2.6567	2.677	2.6898
0.15759	2.6416	2.6692	2.6559	2.6753	2.6883
0.00419	2.6391	2.6627	2.6534	2.6751	2.6869
0.15988	2.6384	2.6617	2.6522	2.6748	2.686
0.18354	2.6379	2.6615	2.649	2.6745	2.6859
0.01594	2.6375	2.6601	2.6469	2.6739	2.6803
0.07014	2.6369	2.6598	2.6468	2.6731	2.68
0.16301	2.6357	2.6598	2.6434	2.6716	2.6792
0.09218	2.6353	2.6576	2.6413	2.6693	2.6791
0.0749	2.634	2.6535	2.6382	2.6687	2.6777
0.17067	2.6327	2.6524	2.6377	2.666	2.675
0.04082	2.6306	2.6522	2.6371	2.6656	2.6741
0.00915	2.6301	2.6504	2.6365	2.6645	2.6735
0.11008	2.6298	2.6501	2.6357	2.6631	2.6733
0.1775	2.6287	2.6497	2.6337	2.6598	2.6704
0.13376	2.6285	2.6489	2.633	2.6584	2.6675
0.00071	2.6244	2.6485	2.6326	2.6581	2.6638
0.14752	2.6234	2.6472	2.6308	2.6508	2.6595
0.12991	2.6227	2.6454	2.6307	2.6499	2.6595
0.08166	2.6178	2.643	2.6262	2.6442	2.6595
0.14424	2.6148	2.6397	2.6244	2.644	2.6591
0.04418	2.611	2.6383	2.6231	2.643	2.6588
0.10666	2.6103	2.6375	2.617	2.641	2.6572
0.09556	2.6097	2.637	2.616	2.6386	2.6566
0.19228	2.606	2.6367	2.6146	2.6363	2.6559
0.06132	2.606	2.6365	2.6131	2.6359	2.654
0.11827	2.6042	2.635	2.6111	2.6349	2.6522
0.06761	2.6033	2.6343	2.6108	2.6316	2.6512
0.13333	2.6029	2.6336	2.6096	2.6303	2.6478
0.04938	2.5997	2.6335	2.6064	2.6295	2.6474
0.17068	2.5964	2.6324	2.6026	2.6281	2.646
0.00473	2.5961	2.6313	2.6025	2.6269	2.6422
0.14305	2.5954	2.6307	2.6003	2.6216	2.6415
0.08972	2.5906	2.6305	2.5985	2.6199	2.6406
0.04748	2.5851	2.6274	2.5972	2.6129	2.6339
0.1293	2.5832	2.6269	2.5953	2.6097	2.6338
0.11122	2.5806	2.6222	2.5943	2.607	2.6311
0.09905	2.5797	2.622	2.5942	2.6049	2.6302
0.02191	2.5781	2.6206	2.592	2.6045	2.6289
0.12158	2.578	2.6205	2.5913	2.6017	2.6286
0.12115	2.5743	2.6198	2.5904	2.5997	2.628
0.03126	2.5734	2.6141	2.5883	2.598	2.6274
0.11598	2.5726	2.6129	2.588	2.5972	2.6265
0.08016	2.5719	2.6125	2.5845	2.5972	2.6253
0.15995	2.5691	2.6122	2.5825	2.597	2.6252
0.12403	2.5691	2.6091	2.5819	2.5965	2.6242
0.09119	2.5678	2.6089	2.5781	2.5946	2.6224
0.14737	2.5674	2.6077	2.5774	2.5929	2.6198
0.06755	2.5657	2.6074	2.577	2.591	2.6196
0.01203	2.5651	2.6063	2.5739	2.5894	2.6193
0.15274	2.565	2.6063	2.5686	2.5876	2.6178
0.13311	2.5627	2.6044	2.5684	2.5871	2.6159
0.00407	2.5605	2.6041	2.5671	2.5829	2.6151
0.1457	2.5595	2.6013	2.5659	2.5826	2.6136
0.0195	2.5592	2.6012	2.5655	2.5801	2.6107
0.17726	2.5587	2.5994	2.5645	2.5786	2.6082
0.10695	2.5559	2.5983	2.5635	2.5763	2.6042
0.09877	2.5554	2.5978	2.5632	2.5754	2.6037
0.00776	2.5542	2.5944	2.563	2.5716	2.6023
0.04831	2.5534	2.5924	2.5622	2.5702	2.6017
0.13704	2.5523	2.5875	2.5617	2.5689	2.5988
0.05117	2.5477	2.5862	2.5612	2.5647	2.5964
0.16811	2.5449	2.5857	2.5591	2.5647	2.5939
0.09695	2.542	2.5842	2.559	2.5621	2.5879
0.08726	2.5414	2.5836	2.5583	2.5604	2.5823
0.18494	2.5394	2.5834	2.5567	2.5587	2.5821
0.05778	2.5359	2.5806	2.5559	2.556	2.5807
0.09214	2.5336	2.5785	2.5543	2.5519	2.5793
0.04767	2.5331	2.5763	2.5536	2.5497	2.579
0.09484	2.5329	2.5746	2.5531	2.548	2.5783
0.16298	2.5323	2.57	2.5502	2.5477	2.5779
0.03107	2.5255	2.5698	2.5501	2.547	2.5778
0.18899	2.5253	2.5692	2.5488	2.5463	2.5777
0.15937	2.5248	2.5681	2.5459	2.5455	2.5744
0.11324	2.5245	2.5681	2.5455	2.5447	2.5736
0.12145	2.5215	2.5667	2.5452	2.5439	2.5717
0.08781	2.5191	2.5651	2.5436	2.5438	2.5702
0.11611	2.5185	2.5639	2.5429	2.5435	2.5683
0.08269	2.5162	2.5639	2.54	2.536	2.5683
0.00354	2.514	2.5637	2.5308	2.5353	2.5678
0.11845	2.5029	2.5634	2.5238	2.5352	2.5657
0.1768	2.5007	2.5585	2.5222	2.5312	2.5641
0.0524	2.4987	2.5574	2.5217	2.5308	2.5623
0.03734	2.4982	2.5571	2.516	2.5301	2.5611
0.12841	2.4981	2.5562	2.5156	2.5288	2.5586
0.0787	2.4972	2.5537	2.5152	2.5287	2.5581
0.07668	2.4948	2.5526	2.5151	2.5282	2.5555
0.11922	2.4923	2.5523	2.5114	2.5277	2.555
0.13398	2.4906	2.5521	2.5049	2.5264	2.5546
0.16372	2.4894	2.5512	2.5041	2.5258	2.5523
0.17702	2.4892	2.5506	2.5041	2.5227	2.5522
0.09742	2.4857	2.5493	2.5033	2.5215	2.552
0.09124	2.485	2.547	2.5031	2.5208	2.5519
0.16479	2.4823	2.5439	2.5029	2.5204	2.5488
0.04785	2.4814	2.5434	2.4991	2.5199	2.5484
0.12007	2.48	2.5419	2.4966	2.5197	2.5477
0.13812	2.4784	2.541	2.4964	2.5166	2.5471
0.00948	2.4782	2.5374	2.4962	2.5161	2.5462
0.16058	2.4775	2.5347	2.4934	2.5138	2.5436
0.08955	2.4775	2.5343	2.4929	2.5102	2.5434
0.0072	2.4774	2.5323	2.4848	2.5096	2.5398
0.06458	2.4766	2.5258	2.4827	2.5083	2.5359
0.11538	2.471	2.5251	2.4823	2.5076	2.5328
0.05018	2.471	2.5245	2.4821	2.5074	2.5325
0.04748	2.4695	2.5226	2.4797	2.5034	2.531
0.05541	2.4633	2.5209	2.4775	2.5028	2.5308
0.05294	2.4621	2.5209	2.4765	2.5021	2.5244
0.16597	2.46	2.5203	2.4753	2.5017	2.524
0.02752	2.459	2.518	2.4752	2.5013	2.5229
0.135	2.4582	2.5161	2.4752	2.4994	2.5202
0.18368	2.4564	2.5157	2.4752	2.4983	2.5175
0.07145	2.4525	2.5123	2.4747	2.4979	2.5175
0.18922	2.4517	2.5119	2.4744	2.4974	2.5174
0.18762	2.4508	2.5092	2.474	2.4954	2.5157
0.1626	2.4506	2.5083	2.4725	2.4954	2.5142
0.15079	2.4489	2.5077	2.4706	2.4916	2.5107
0.1625	2.4488	2.5017	2.4696	2.4912	2.5099
0.04201	2.4482	2.4983	2.467	2.4898	2.5081
0.15528	2.4463	2.498	2.4664	2.4883	2.5077
0.03758	2.4453	2.4979	2.4643	2.4878	2.5074
0.07272	2.4449	2.4956	2.46	2.4867	2.5067
0.18277	2.4443	2.4947	2.4589	2.4866	2.5062
0.15503	2.4436	2.4945	2.4586	2.4819	2.5029
0.0759	2.4409	2.4892	2.4551	2.4819	2.5029
0.10143	2.4389	2.4881	2.4538	2.4797	2.5017
0.14407	2.437	2.488	2.453	2.4794	2.5009
0.063	2.4362	2.4876	2.4524	2.4791	2.4999
0.01794	2.4342	2.4867	2.4511	2.4781	2.4999
0.00043	2.4331	2.4855	2.4463	2.4776	2.4958
0.07905	2.4327	2.4843	2.4372	2.4759	2.4916
0.18384	2.4287	2.4843	2.4361	2.4729	2.491
0.06995	2.4262	2.4805	2.4356	2.4727	2.4882
0.031	2.4259	2.4791	2.4343	2.4702	2.4827
0.03885	2.4253	2.4777	2.4336	2.4694	2.4816
0.16774	2.423	2.4766	2.4284	2.4674	2.4811
0.12935	2.421	2.4706	2.428	2.4674	2.4799
0.17209	2.4199	2.4683	2.4258	2.4658	2.4789
0.12783	2.4186	2.4678	2.4225	2.4652	2.4783
0.04594	2.4168	2.4672	2.4169	2.4628	2.4781
0.02728	2.4165	2.4652	2.4148	2.4612	2.4773
0.15229	2.4162	2.4611	2.4127	2.4603	2.4768
0.01035	2.4159	2.4589	2.4124	2.4599	2.4764
0.03069	2.4136	2.4554	2.4104	2.4591	2.475
0.14914	2.4133	2.4551	2.4092	2.4578	2.4719
0.09006	2.4126	2.4543	2.408	2.4536	2.4713
0.09747	2.4112	2.4514	2.4066	2.4531	2.4712
0.05922	2.4085	2.4501	2.4051	2.452	2.4706
0.04606	2.4081	2.4493	2.4048	2.4519	2.4662
0.16823	2.4056	2.4488	2.4022	2.4504	2.4652
0.05499	2.4048	2.4487	2.3973	2.4465	2.4647
0.0263	2.4048	2.4485	2.3972	2.4458	2.4645
0.18499	2.403	2.4477	2.397	2.4452	2.4622
0.0101	2.401	2.4468	2.3968	2.4449	2.4613
0.1046	2.4001	2.4435	2.3965	2.4438	2.4584
0.18741	2.3998	2.4419	2.3961	2.4434	2.4576
0.07838	2.399	2.4414	2.3932	2.4422	2.455
0.10876	2.3981	2.4412	2.393	2.4411	2.4531
0.03584	2.3963	2.4328	2.3917	2.4397	2.451
0.08902	2.3959	2.4315	2.3913	2.4391	2.4505
0.03766	2.3929	2.4294	2.3892	2.439	2.4501
0.1855	2.3923	2.4276	2.389	2.4374	2.4487
0.037	2.3923	2.4267	2.3889	2.4332	2.4486
0.15319	2.3877	2.4266	2.3889	2.4306	2.4448
0.17853	2.3861	2.4213	2.3866	2.4304	2.4446
0.16516	2.385	2.4205	2.3849	2.4288	2.4424
0.05138	2.3844	2.4154	2.3848	2.4238	2.4412
0.18344	2.3831	2.4149	2.3847	2.4235	2.441
0.12573	2.3825	2.4147	2.3825	2.4234	2.4398
0.18027	2.3804	2.4145	2.3819	2.4225	2.4386
0.11195	2.3794	2.4143	2.3791	2.4201	2.4371
0.09217	2.3787	2.4125	2.3749	2.4196	2.4359
0.17339	2.3787	2.4125	2.3748	2.4186	2.4342
0.18887	2.378	2.412	2.3747	2.4175	2.4339
0.03747	2.3771	2.4113	2.3731	2.4162	2.4328
0.12303	2.3757	2.4094	2.3682	2.4159	2.4315
0.19024	2.3757	2.4086	2.3679	2.4155	2.4287
0.15876	2.3751	2.4059	2.3669	2.4128	2.4282
0.16136	2.3748	2.4055	2.3666	2.4122	2.4266
0.03906	2.3744	2.4045	2.3656	2.4121	2.4245
0.15077	2.3735	2.4039	2.3654	2.4094	2.4198
0.16468	2.3732	2.4015	2.3629	2.4087	2.4187
0.11051	2.3721	2.3987	2.3602	2.4067	2.4179
0.04173	2.371	2.3937	2.3594	2.4065	2.4156
0.00314	2.3704	2.3913	2.3555	2.4046	2.4138
0.17419	2.3696	2.3902	2.3545	2.4044	2.4138
0.05128	2.369	2.3899	2.3535	2.3959	2.4101
0.12998	2.3682	2.3839	2.351	2.3956	2.4096
0.09316	2.368	2.3831	2.3507	2.3954	2.4094
0.1597	2.3675	2.3803	2.3459	2.3939	2.4091
0.02645	2.363	2.3742	2.3433	2.3931	2.4086
0.18539	2.3597	2.3701	2.3415	2.3908	2.4083
0.14404	2.3516	2.3689	2.3392	2.3805	2.4066
0.03801	2.3515	2.3639	2.3354	2.3802	2.406
0.04361	2.351	2.3624	2.3352	2.3771	2.4052
0.02397	2.3489	2.3613	2.334	2.3769	2.4051
0.10164	2.3472	2.3612	2.3338	2.3767	2.4039
0.16412	2.3449	2.3592	2.3312	2.3766	2.4036
0.13532	2.3404	2.3574	2.3301	2.3753	2.4022
0.10274	2.3377	2.3566	2.33	2.375	2.402
0.02511	2.3355	2.3561	2.3278	2.3704	2.4004
0.04369	2.3326	2.3537	2.3276	2.3691	2.4004
0.12648	2.3325	2.3536	2.3231	2.369	2.3967
0.19276	2.3313	2.3506	2.3231	2.3688	2.3966
0.0175	2.3311	2.3475	2.3223	2.3686	2.3964
0.12022	2.3273	2.3472	2.3209	2.3675	2.3935
0.03897	2.327	2.3461	2.3194	2.3645	2.3922
0.15442	2.3252	2.3447	2.3182	2.3624	2.3921
0.07378	2.3236	2.3406	2.3159	2.362	2.392
0.14568	2.3231	2.3384	2.3155	2.3609	2.3919
0.16079	2.3219	2.3383	2.315	2.3603	2.391
0.02879	2.3204	2.3362	2.3135	2.3592	2.3896
0.04773	2.3186	2.3356	2.3098	2.356	2.3883
0.02138	2.3166	2.3336	2.3091	2.356	2.3875
0.16227	2.3165	2.3328	2.3091	2.3555	2.3873
0.10638	2.3159	2.3322	2.3086	2.3539	2.3853
0.06248	2.3153	2.3313	2.3068	2.3513	2.3827
0.1751	2.3147	2.3282	2.3038	2.3478	2.3808
0.04816	2.3095	2.3275	2.3027	2.3456	2.3796
0.06528	2.3084	2.327	2.3007	2.3455	2.3787
0.19641	2.3051	2.3265	2.299	2.342	2.373
0.11373	2.3044	2.3259	2.2986	2.3403	2.3722
0.03618	2.3042	2.3204	2.2986	2.3387	2.3708
0.07285	2.3016	2.32	2.2982	2.3386	2.3694
0.18752	2.3	2.3196	2.2948	2.3374	2.3691
0.06139	2.2971	2.3183	2.2928	2.3366	2.3675
0.0982	2.2968	2.3183	2.2917	2.3332	2.3665
0.07736	2.296	2.3179	2.2893	2.3325	2.3663
0.18896	2.2934	2.3156	2.2858	2.331	2.3658
0.12061	2.2933	2.3136	2.2852	2.3281	2.3653
0.06973	2.2925	2.3123	2.2852	2.3273	2.364
0.05387	2.2924	2.3113	2.284	2.3267	2.364
0.15884	2.2913	2.3111	2.2832	2.3262	2.3632
0.08266	2.2909	2.3107	2.281	2.3261	2.362
0.16292	2.2902	2.3084	2.2788	2.3237	2.3586
0.00719	2.2888	2.3081	2.278	2.3194	2.3583
0.04332	2.2885	2.307	2.2756	2.3186	2.3565
0.14033	2.2881	2.3068	2.2754	2.3148	2.3546
0.15105	2.2863	2.3064	2.2734	2.3119	2.3526
0.09876	2.2829	2.3061	2.2715	2.3114	2.352
0.14999	2.2814	2.2977	2.2703	2.3113	2.3514
0.0055	2.2811	2.2938	2.2702	2.3098	2.3513
0.05436	2.281	2.2914	2.2694	2.3085	2.3493
0.04056	2.2798	2.2895	2.2641	2.3084	2.3478
0.00317	2.278	2.2878	2.2635	2.3078	2.3473
0.04376	2.2753	2.2846	2.2594	2.3071	2.3455
0.04575	2.2747	2.2831	2.2585	2.3011	2.3452
0.08996	2.2741	2.2829	2.2583	2.2988	2.3435
0.0038	2.2717	2.2827	2.2517	2.2984	2.3434
0.07037	2.2709	2.2792	2.251	2.2947	2.3433
0.03507	2.2693	2.2791	2.2505	2.2933	2.3425
0.09239	2.2693	2.2787	2.2499	2.2902	2.3402
0.07078	2.2683	2.2777	2.2488	2.2893	2.3394
0.15388	2.268	2.2774	2.2476	2.2856	2.3349
0.09344	2.2667	2.276	2.2471	2.2823	2.3315
0.08765	2.2656	2.2744	2.2429	2.2821	2.3301
0.14997	2.2636	2.2715	2.2416	2.2808	2.3297
0.01901	2.2624	2.2671	2.2351	2.2782	2.3258
0.10454	2.2623	2.264	2.2348	2.2775	2.3257
0.07417	2.262	2.2615	2.2347	2.2763	2.3248
0.02833	2.2612	2.2603	2.2337	2.2727	2.3246
0.18178	2.2605	2.2593	2.2333	2.2719	2.3242
0.02058	2.2574	2.2585	2.2319	2.2718	2.3202
0.00374	2.2566	2.2576	2.2319	2.2694	2.3192
0.04606	2.2555	2.2561	2.2302	2.2691	2.3177
0.17497	2.2549	2.2537	2.2292	2.2666	2.3139
0.15641	2.2544	2.2518	2.2277	2.2656	2.3138
0.01395	2.2525	2.2509	2.2277	2.2646	2.3138
0.16338	2.2519	2.2496	2.2274	2.2621	2.3116
0.16879	2.2514	2.2495	2.2269	2.2618	2.3115
0.03601	2.2471	2.2414	2.2254	2.2606	2.3101
0.01318	2.2467	2.2368	2.2234	2.2582	2.3094
0.16315	2.2461	2.2304	2.2229	2.2577	2.3086
0.18162	2.2437	2.2288	2.222	2.2574	2.3068
0.08558	2.2427	2.2283	2.2214	2.2573	2.3066
0.0312	2.2415	2.2278	2.2207	2.2572	2.3044
0.07014	2.2401	2.2268	2.2203	2.2569	2.3038
0.00752	2.2393	2.2257	2.2167	2.2554	2.303
0.1543	2.2389	2.2234	2.2161	2.2537	2.3011
0.04164	2.2365	2.2233	2.2126	2.253	2.3011
0.03751	2.2343	2.2231	2.2117	2.2524	2.2997
0.03098	2.2318	2.223	2.2113	2.2522	2.2978
0.17298	2.2308	2.2223	2.2106	2.251	2.2941
0.13746	2.2303	2.2211	2.2076	2.2507	2.2936
0.15734	2.2239	2.2207	2.2062	2.2487	2.2927
0.05678	2.222	2.2196	2.2047	2.2481	2.2925
0.11705	2.2212	2.216	2.204	2.2462	2.2918
0.03925	2.2203	2.2153	2.201	2.2458	2.2917
0.04914	2.2187	2.2144	2.2007	2.2424	2.2911
0.02231	2.2176	2.2121	2.2004	2.2411	2.2902
0.13951	2.2165	2.2118	2.2003	2.2392	2.2897
0.05551	2.2157	2.2107	2.1992	2.237	2.2891
0.04953	2.2143	2.2097	2.1984	2.2356	2.289
0.0557	2.2143	2.2094	2.1955	2.2343	2.2874
0.09347	2.2099	2.2024	2.1935	2.2327	2.2843
0.14987	2.2097	2.201	2.1923	2.2319	2.2807
0.1233	2.2073	2.2	2.1909	2.2309	2.28
0.1965	2.2063	2.1996	2.1906	2.2299	2.2795
0.19986	2.206	2.1949	2.1864	2.2258	2.2793
0.02668	2.2055	2.1943	2.1862	2.2222	2.2793
0.14565	2.2055	2.1935	2.186	2.2217	2.2783
0.02493	2.2041	2.1915	2.1855	2.2214	2.277
0.16098	2.204	2.1908	2.1842	2.2198	2.2733
0.00337	2.2036	2.1904	2.1801	2.2196	2.2721
0.15041	2.2011	2.1902	2.1787	2.2182	2.2715
0.09698	2.1999	2.1901	2.1743	2.2177	2.2683
0.02091	2.1948	2.1892	2.1726	2.215	2.268
0.02604	2.1947	2.1884	2.1711	2.2149	2.2678
0.03545	2.192	2.1864	2.1696	2.2148	2.2668
0.14446	2.1909	2.1856	2.1686	2.2113	2.2655
0.03531	2.1896	2.1843	2.1685	2.2107	2.2651
0.04937	2.1896	2.1841	2.1679	2.2101	2.2647
0.07653	2.1887	2.1835	2.1673	2.2099	2.2639
0.08691	2.1886	2.1813	2.1672	2.2073	2.2612
0.03575	2.1818	2.1807	2.1664	2.207	2.2592
0.18534	2.1818	2.1806	2.1657	2.2069	2.2574
0.13289	2.1806	2.1802	2.1652	2.204	2.2559
0.12094	2.1776	2.1762	2.1644	2.2035	2.2546
0.09859	2.1747	2.1746	2.1606	2.201	2.2529
0.01105	2.1737	2.1737	2.16	2.2009	2.2518
0.02758	2.1722	2.1719	2.1532	2.2002	2.2484
0.08535	2.1709	2.1642	2.1501	2.1937	2.2469
0.09461	2.1702	2.164	2.1485	2.1935	2.2445
0.11141	2.1687	2.1631	2.1461	2.1927	2.2416
0.10825	2.1684	2.1618	2.1418	2.1926	2.2413
0.05485	2.1647	2.1613	2.1405	2.1919	2.2364
0.04204	2.1638	2.1613	2.1376	2.1915	2.2352
0.07303	2.162	2.1594	2.1373	2.1866	2.2343
0.19966	2.1584	2.1589	2.1371	2.1856	2.2342
0.13936	2.1583	2.1553	2.1342	2.1855	2.2297
0.14424	2.158	2.153	2.1342	2.1837	2.2293
0.106	2.1577	2.1513	2.1334	2.1796	2.2279
0.10951	2.1574	2.1503	2.1333	2.1787	2.2229
0.01558	2.1572	2.1496	2.132	2.1766	2.2212
0.03035	2.1559	2.1494	2.1316	2.1746	2.2172
0.13352	2.1527	2.1448	2.1301	2.1741	2.2153
0.04156	2.1498	2.1434	2.1285	2.1724	2.2136
0.04602	2.1444	2.1428	2.1274	2.1718	2.2133
0.10923	2.1433	2.1419	2.1246	2.1715	2.2095
0.16835	2.1426	2.1405	2.1244	2.1705	2.2081
0.15551	2.1415	2.1398	2.1242	2.1697	2.2062
0.09842	2.1387	2.139	2.1242	2.1694	2.2044
0.06703	2.1387	2.1366	2.1238	2.1668	2.2014
0.0607	2.1375	2.1359	2.1225	2.1657	2.2007
0.15605	2.1373	2.1337	2.1224	2.163	2.1996
0.08363	2.1373	2.1311	2.1214	2.1626	2.1962
0.06225	2.1337	2.1291	2.1186	2.1596	2.1952
0.06746	2.1331	2.1253	2.1172	2.1554	2.1944
0.08644	2.1312	2.1249	2.1172	2.1546	2.1944
0.1714	2.1297	2.124	2.1167	2.1542	2.1944
0.0184	2.1297	2.1234	2.1153	2.1534	2.1943
0.02914	2.1287	2.1223	2.1148	2.1498	2.1943
0.11466	2.1272	2.1222	2.1132	2.1442	2.1929
0.06466	2.1207	2.1206	2.1131	2.1441	2.1885
0.05302	2.1192	2.1206	2.1121	2.142	2.1865
0.06965	2.1179	2.1206	2.1111	2.141	2.1862
0.16569	2.1161	2.1159	2.1062	2.1396	2.1825
0.03238	2.1157	2.1159	2.1051	2.1388	2.1798
0.07585	2.1129	2.1149	2.1037	2.1382	2.1774
0.00709	2.1127	2.1141	2.1037	2.1324	2.1773
0.09041	2.1122	2.1115	2.1021	2.1319	2.1762
0.02984	2.1115	2.1113	2.1012	2.1299	2.1713
0.1071	2.1114	2.1093	2.0992	2.1298	2.1706
0.15224	2.1112	2.1057	2.0971	2.1288	2.1663
0.09415	2.111	2.1047	2.093	2.1285	2.1659
0.12507	2.1098	2.1043	2.0926	2.1282	2.1653
0.05581	2.1098	2.1026	2.0921	2.1275	2.1639
0.0329	2.1092	2.1001	2.092	2.1272	2.1603
0.1703	2.1065	2.098	2.091	2.1256	2.1574
0.14553	2.0994	2.0977	2.0908	2.1231	2.1564
0.12668	2.0992	2.0974	2.0907	2.118	2.156
0.01317	2.0961	2.0972	2.0904	2.1158	2.1551
0.1134	2.0951	2.0957	2.0857	2.1154	2.155
0.14528	2.0947	2.0954	2.0839	2.1141	2.1537
0.14385	2.0931	2.0944	2.0824	2.1132	2.1534
0.00549	2.0927	2.0884	2.0806	2.1123	2.1524
0.15965	2.0878	2.0872	2.08	2.111	2.1522
0.05037	2.0867	2.0859	2.0789	2.1106	2.151
0.03694	2.0849	2.0845	2.0762	2.1097	2.1507
0.10208	2.0838	2.0841	2.0752	2.1091	2.1491
0.05632	2.0808	2.084	2.0745	2.1087	2.1491
0.14131	2.0794	2.0815	2.0732	2.1065	2.1481
0.1787	2.0793	2.0804	2.0728	2.1055	2.1474
0.06878	2.0785	2.0792	2.0721	2.1053	2.1422
0.02786	2.0784	2.0792	2.0715	2.1042	2.1412
0.05146	2.0783	2.0781	2.0711	2.1026	2.14
0.05774	2.0776	2.0776	2.0703	2.0998	2.1386
0.11051	2.0768	2.0773	2.0701	2.0988	2.1369
0.12148	2.0756	2.0771	2.069	2.0946	2.1366
0.07066	2.0732	2.0771	2.0647	2.0897	2.1307
0.15886	2.0713	2.0768	2.0636	2.0878	2.1305
0.03772	2.0676	2.0764	2.0634	2.0862	2.1298
0.15521	2.0666	2.076	2.0624	2.0859	2.1292
0.09135	2.0665	2.0754	2.0619	2.0846	2.1285
0.07668	2.0664	2.075	2.0591	2.0844	2.1258
0.03852	2.0652	2.0744	2.057	2.0834	2.1235
0.19311	2.0599	2.0711	2.0536	2.0818	2.1215
0.00622	2.0588	2.0707	2.0536	2.0811	2.1197
0.00012	2.0579	2.07	2.0504	2.0805	2.1192
0.10792	2.0576	2.0699	2.0504	2.0804	2.1181
0.08374	2.0547	2.0691	2.049	2.0798	2.1176
0.05887	2.0531	2.0681	2.0483	2.0796	2.117
0.19563	2.0512	2.0671	2.0473	2.0794	2.1151
0.05729	2.0509	2.0649	2.0472	2.0786	2.1149
0.1826	2.0477	2.0644	2.0463	2.0765	2.1131
0.1552	2.0477	2.0643	2.0423	2.0708	2.112
0.11388	2.0474	2.0634	2.0419	2.0687	2.1117
0.1982	2.0467	2.0622	2.0418	2.0686	2.1113
0.07883	2.0431	2.0616	2.0412	2.0673	2.1106
0.1541	2.0426	2.06	2.0399	2.067	2.1102
0.0114	2.0411	2.06	2.0355	2.0653	2.1083
0.14906	2.0408	2.0574	2.0353	2.0619	2.1023
0.15969	2.0392	2.055	2.0352	2.0618	2.102
0.02631	2.0374	2.0544	2.0347	2.0617	2.1014
0.09044	2.036	2.0537	2.0312	2.0601	2.0966
0.04912	2.0343	2.0522	2.0306	2.0581	2.0951
0.1045	2.0336	2.0503	2.0305	2.0545	2.0947
0.12067	2.0315	2.0497	2.0305	2.0532	2.0946
0.02232	2.0312	2.0476	2.0301	2.0526	2.0942
0.01661	2.0309	2.0465	2.0297	2.0518	2.0912
0.06731	2.0299	2.0456	2.0266	2.0515	2.0895
0.00557	2.0276	2.0437	2.0265	2.0508	2.0865
0.09016	2.0268	2.0406	2.025	2.0497	2.0828
0.10649	2.0268	2.0399	2.0216	2.049	2.0816
0.18238	2.0266	2.038	2.0214	2.0454	2.0805
0.17267	2.0233	2.0348	2.0206	2.0431	2.0795
0.04493	2.0213	2.0316	2.0176	2.0406	2.0793
0.0115	2.0172	2.0315	2.0163	2.0406	2.0773
0.05269	2.0157	2.031	2.0139	2.0392	2.0761
0.01751	2.0149	2.03	2.0099	2.0358	2.0739
0.03614	2.0143	2.0299	2.0084	2.0308	2.0706
0.001	2.0105	2.0298	2.0074	2.0307	2.0675
0.04561	2.0101	2.0292	2.0066	2.0299	2.0638
0.03638	2.0091	2.0286	2.0057	2.0294	2.0592
0.04997	2.006	2.0268	2.0051	2.0291	2.0586
0.01711	2.0059	2.0264	2.0022	2.0284	2.0567
0.16543	2.0029	2.0257	2.0018	2.0269	2.0562
0.13751	2.002	2.0251	2	2.0252	2.0555
0.06549	2.0019	2.025	1.9979	2.0243	2.0531
0.03935	2.0012	2.0224	1.997	2.0236	2.0526
0.18753	2.0005	2.0201	1.9962	2.0224	2.0512
0.12586	2.0003	2.018	1.9956	2.0195	2.0496
0.10135	1.9999	2.0153	1.9954	2.0192	2.0446
0.00314	1.9955	2.013	1.9893	2.0177	2.0442
0.1567	1.9942	2.0118	1.9891	2.0154	2.0415
0.16177	1.9934	2.0107	1.9886	2.014	2.0398
0.03454	1.993	2.0105	1.9867	2.0128	2.0397
0.0479	1.9929	2.0074	1.9836	2.0102	2.0373
0.0326	1.9893	2.0056	1.9828	2.0101	2.0345
0.06204	1.9884	2.005	1.9792	2.009	2.034
0.01623	1.9874	2.0043	1.9743	2.0068	2.0284
0.06008	1.9833	2.0027	1.9693	2.0058	2.0274
0.1415	1.9808	2.0005	1.9691	2.0051	2.0269
0.10285	1.9804	1.9998	1.9661	2.0038	2.0266
0.11037	1.9799	1.9988	1.9624	2.0022	2.0207
0.17471	1.9795	1.9973	1.9613	2.0018	2.0198
0.13636	1.9786	1.9959	1.9606	2.0011	2.0123
0.18549	1.9778	1.995	1.9605	1.9991	2.0116
0.01403	1.9767	1.9949	1.9599	1.9981	2.0102
0.1454	1.9756	1.9914	1.9598	1.9968	2.0093
0.19037	1.9733	1.9902	1.9593	1.9933	2.0085
0.097	1.9723	1.989	1.959	1.9927	2.0068
0.14234	1.9709	1.9883	1.9587	1.9918	2.0063
0.02148	1.9704	1.9881	1.9561	1.9909	2.0058
0.13548	1.9702	1.9877	1.9551	1.9903	2.0044
0.19112	1.9689	1.9876	1.9547	1.9888	2.0001
0.08182	1.9668	1.9873	1.9517	1.9871	1.9972
0.17113	1.9666	1.9868	1.9514	1.9806	1.9955
0.05473	1.9654	1.9864	1.9483	1.9797	1.9944
0.01225	1.9645	1.9855	1.9479	1.979	1.9925
0.14971	1.9642	1.9834	1.9468	1.9768	1.9918
0.00832	1.963	1.9788	1.9452	1.9744	1.991
0.08793	1.9611	1.9784	1.9442	1.9739	1.9896
0.09065	1.9587	1.977	1.9424	1.9728	1.9893
0.10355	1.9573	1.9765	1.941	1.9722	1.9886
0.01479	1.957	1.9754	1.9405	1.9721	1.9804
0.10217	1.9569	1.9691	1.94	1.972	1.9797
0.19759	1.9567	1.9682	1.9378	1.9681	1.978
0.19544	1.9558	1.9681	1.9364	1.9663	1.9723
0.14529	1.9553	1.9676	1.935	1.9651	1.9692
0.04805	1.9536	1.9651	1.9349	1.9614	1.9678
0.05881	1.9532	1.9646	1.9348	1.96	1.9673
0.07115	1.9512	1.9641	1.9313	1.9586	1.9657
0.07387	1.9486	1.9586	1.93	1.9566	1.9655
0.06923	1.9479	1.9584	1.9295	1.9556	1.9654
0.11004	1.9477	1.9573	1.9282	1.955	1.9653
0.06127	1.9464	1.9559	1.9268	1.9536	1.965
0.04089	1.9453	1.953	1.9239	1.9533	1.9637
0.15974	1.9442	1.9516	1.9224	1.9522	1.9635
0.13625	1.944	1.9494	1.9198	1.9515	1.9626
0.05231	1.9406	1.9455	1.9195	1.9501	1.9594
0.10723	1.9385	1.9454	1.9194	1.948	1.9591
0.12212	1.9376	1.9442	1.9173	1.9472	1.9582
0.08964	1.9373	1.9428	1.9161	1.947	1.9562
0.15307	1.9373	1.9425	1.9148	1.9441	1.9553
0.0429	1.9356	1.9422	1.913	1.9434	1.9549
0.04726	1.9352	1.9418	1.9111	1.9421	1.9542
0.03022	1.9351	1.9399	1.9077	1.935	1.9538
0.08271	1.9334	1.9393	1.9066	1.9349	1.9537
0.14268	1.9326	1.9363	1.9061	1.9318	1.9535
0.07422	1.9305	1.9327	1.9035	1.9318	1.9515
0.07312	1.9303	1.9318	1.9021	1.931	1.951
0.19811	1.9297	1.9313	1.9021	1.9296	1.9474
0.13098	1.9251	1.9307	1.9018	1.9292	1.9433
0.02579	1.9237	1.9277	1.9011	1.9291	1.9429
0.19212	1.9236	1.927	1.9009	1.9286	1.9426
0.11872	1.9228	1.9263	1.9009	1.9275	1.9425
0.02902	1.9214	1.9255	1.8983	1.9263	1.9417
0.17017	1.9197	1.9225	1.897	1.9247	1.9368
0.12307	1.9193	1.9216	1.8964	1.9217	1.9368
0.11664	1.9191	1.9213	1.8963	1.9209	1.9334
0.0406	1.9159	1.921	1.894	1.9202	1.9331
0.02285	1.9142	1.9209	1.8907	1.9202	1.9329
0.08455	1.9131	1.9204	1.8856	1.9201	1.9328
0.11472	1.9111	1.919	1.8853	1.9193	1.9296
0.03545	1.9108	1.9189	1.8839	1.9185	1.9291
0.1707	1.9081	1.9176	1.8834	1.9185	1.929
0.18441	1.9077	1.9175	1.8808	1.9128	1.9265
0.00443	1.9069	1.9174	1.8749	1.9108	1.9264
0.13173	1.9062	1.9151	1.8721	1.9101	1.9261
0.05733	1.9042	1.9146	1.8715	1.9065	1.9258
0.04895	1.9029	1.9138	1.8704	1.9057	1.9249
0.08293	1.9024	1.9138	1.8694	1.9049	1.9231
0.04808	1.9023	1.9133	1.8694	1.904	1.9224
0.07217	1.902	1.9132	1.8669	1.9027	1.9212
0.10987	1.9004	1.912	1.8647	1.9005	1.9204
0.18254	1.8986	1.9099	1.864	1.8981	1.9192
0.01627	1.8982	1.9088	1.8619	1.8934	1.9172
0.0617	1.8981	1.9053	1.8534	1.8909	1.9137
0.15306	1.8976	1.9031	1.8533	1.8897	1.913
0.05328	1.8941	1.903	1.8515	1.8885	1.9117
0.153	1.8912	1.9023	1.8499	1.8876	1.9115
0.05102	1.8903	1.8986	1.8443	1.8859	1.9098
0.1505	1.8888	1.8977	1.8438	1.883	1.9071
0.05801	1.8866	1.8975	1.8437	1.8767	1.9054
0.17488	1.8861	1.8963	1.8426	1.8746	1.9046
0.18845	1.8829	1.8937	1.8411	1.8736	1.9042
0.04638	1.8825	1.891	1.8403	1.8734	1.9027
0.19953	1.8807	1.8907	1.8395	1.8732	1.8927
0.02954	1.8805	1.8906	1.837	1.8686	1.8917
0.12145	1.8777	1.8904	1.8368	1.8667	1.8914
0.04658	1.8765	1.8886	1.8366	1.866	1.8909
0.07433	1.8762	1.8878	1.8361	1.8655	1.8894
0.02977	1.8743	1.8856	1.8348	1.8622	1.8881
0.01425	1.8726	1.8845	1.8335	1.8604	1.8877
0.15354	1.8723	1.8832	1.8333	1.857	1.883
0.09282	1.8694	1.8824	1.8296	1.8566	1.8808
0.10432	1.8676	1.8765	1.8293	1.8565	1.8802
0.05232	1.8673	1.8764	1.827	1.854	1.88
0.00715	1.8667	1.876	1.8269	1.8537	1.8776
0.1799	1.8667	1.8747	1.8243	1.8534	1.8766
0.18965	1.8662	1.8747	1.8238	1.8533	1.8754
0.19221	1.8658	1.8699	1.8215	1.8504	1.8734
0.15301	1.8656	1.8685	1.821	1.8493	1.8732
0.18613	1.862	1.8678	1.82	1.8485	1.8713
0.04097	1.8612	1.8672	1.8185	1.847	1.8691
0.02017	1.8584	1.8663	1.8161	1.8459	1.8686
0.13788	1.857	1.8647	1.8154	1.8444	1.8633
0.12187	1.8559	1.8646	1.8146	1.8431	1.8601
0.11597	1.8549	1.8642	1.8068	1.8403	1.8592
0.08051	1.8535	1.8634	1.8062	1.8377	1.8589
0.09984	1.8528	1.8623	1.806	1.8366	1.8572
0.13254	1.851	1.8593	1.8054	1.8339	1.8568
0.05916	1.8507	1.8586	1.8032	1.8338	1.8561
0.14624	1.8494	1.8577	1.8026	1.8309	1.8551
0.09829	1.8489	1.8548	1.7982	1.8276	1.8547
0.11596	1.8486	1.8512	1.7976	1.8273	1.8518
0.18528	1.847	1.8496	1.7961	1.8263	1.8497
0.07381	1.8459	1.8491	1.7912	1.8259	1.8488
0.07972	1.8453	1.8468	1.7909	1.8238	1.8449
0.13732	1.8439	1.8467	1.7907	1.8228	1.8427
0.1976	1.8426	1.8414	1.7903	1.8224	1.8419
0.09854	1.8425	1.8403	1.788	1.8206	1.841
0.01346	1.8417	1.8385	1.7855	1.8199	1.841
0.11275	1.8416	1.8363	1.785	1.8197	1.8402
0.17348	1.8416	1.8345	1.7838	1.8195	1.8396
0.06087	1.8383	1.8341	1.7822	1.8186	1.8379
0.17437	1.8354	1.8327	1.7816	1.8174	1.8304
0.18251	1.8354	1.8257	1.7812	1.8155	1.8277
0.03527	1.8344	1.8249	1.7807	1.8141	1.8264
0.16806	1.8337	1.8235	1.7805	1.8127	1.8252
0.05906	1.8331	1.8203	1.7779	1.812	1.8236
0.17562	1.831	1.8183	1.7721	1.8093	1.82
0.01387	1.8287	1.813	1.77	1.8078	1.8193
0.03316	1.8285	1.8122	1.7678	1.8075	1.8189
0.10695	1.8268	1.8107	1.7678	1.8072	1.8087
0.10926	1.823	1.8101	1.7632	1.8032	1.8067
0.15339	1.8228	1.8081	1.7607	1.8021	1.8038
0.10772	1.8208	1.8078	1.7596	1.8006	1.8016
0.17266	1.8192	1.8061	1.7593	1.7982	1.8005
0.16633	1.8165	1.806	1.7581	1.7928	1.7923
0.03432	1.8162	1.8048	1.757	1.7921	1.7913
0.12222	1.8157	1.8016	1.7552	1.7909	1.7913
0.19729	1.8137	1.801	1.7552	1.7893	1.7908
0.12084	1.8137	1.8007	1.7528	1.7871	1.7888
0.15718	1.8132	1.8006	1.7517	1.7859	1.7887
0.09429	1.8111	1.7982	1.7515	1.7851	1.7877
0.08879	1.811	1.7953	1.7504	1.7844	1.7864
0.03631	1.8073	1.7915	1.7488	1.7843	1.7855
0.03681	1.8069	1.7896	1.7485	1.7839	1.7832
0.18267	1.8066	1.7887	1.7433	1.7791	1.7829
0.06799	1.8054	1.7878	1.743	1.7785	1.7787
0.07493	1.8052	1.7873	1.742	1.7752	1.773
0.02677	1.8032	1.7852	1.7407	1.7737	1.7715
0.05052	1.803	1.784	1.7391	1.773	1.7656
0.17371	1.801	1.7838	1.7384	1.7725	1.7652
0.16144	1.8006	1.7784	1.7373	1.771	1.7642
0.00226	1.8003	1.7771	1.7346	1.7689	1.7639
0.11052	1.8	1.7763	1.7345	1.7682	1.7635
0.00927	1.7999	1.7762	1.7272	1.7653	1.7626
0.18976	1.7998	1.7718	1.7235	1.7646	1.7602
0.05149	1.7997	1.7705	1.723	1.7639	1.76
0.00566	1.7978	1.7692	1.7225	1.7613	1.7574
0.12092	1.7944	1.7684	1.7217	1.7588	1.756
0.04195	1.7919	1.7632	1.7217	1.75	1.752
0.18513	1.7907	1.7622	1.72	1.7473	1.7502
0.04423	1.7906	1.7567	1.7174	1.7467	1.7487
0.08052	1.7901	1.7567	1.7157	1.741	1.7486
0.14323	1.7896	1.7558	1.7133	1.739	1.7458
0.10186	1.7841	1.754	1.7119	1.7349	1.7441
0.19581	1.7835	1.7533	1.7111	1.7323	1.7439
0.00171	1.7823	1.753	1.7106	1.7241	1.7438
0.16601	1.7805	1.7528	1.7094	1.7236	1.7434
0.05334	1.7801	1.7495	1.7089	1.7211	1.7429
0.15281	1.7797	1.7492	1.7062	1.7209	1.7418
0.10191	1.7786	1.7491	1.7021	1.7186	1.741
0.12457	1.7783	1.7488	1.702	1.7164	1.7378
0.18836	1.7782	1.7481	1.6998	1.7107	1.7332
0.12663	1.7763	1.746	1.6989	1.7098	1.7308
0.08143	1.7737	1.743	1.6987	1.7079	1.73
0.15161	1.7732	1.7429	1.6939	1.7079	1.7296
0.01444	1.7706	1.7428	1.6927	1.7064	1.729
0.11527	1.7688	1.7427	1.6924	1.7058	1.729
0.10893	1.7686	1.7418	1.6911	1.7057	1.7254
0.05469	1.7677	1.7415	1.6909	1.7052	1.7239
0.02062	1.767	1.7409	1.6896	1.7015	1.7218
0.15937	1.7661	1.7402	1.6877	1.6978	1.7216
0.19584	1.7656	1.7399	1.6877	1.6939	1.7216
0.00096	1.7653	1.7393	1.686	1.6929	1.7183
0.07485	1.7618	1.7391	1.6856	1.6898	1.717
0.19571	1.7597	1.7383	1.683	1.6878	1.7158
0.14589	1.7582	1.7379	1.6827	1.6863	1.7146
0.07374	1.7574	1.7375	1.6823	1.6854	1.7132
0.07888	1.7569	1.7362	1.6815	1.6853	1.7125
0.10372	1.7559	1.7361	1.6796	1.6832	1.7096
0.18668	1.755	1.7359	1.6768	1.6822	1.7091
0.02746	1.7549	1.7342	1.6766	1.6821	1.7083
0.0903	1.7547	1.7317	1.6754	1.6806	1.7076
0.17636	1.7523	1.7304	1.6701	1.6792	1.7066
0.18418	1.7496	1.7294	1.6683	1.6787	1.705
0.064	1.7478	1.7276	1.6675	1.6786	1.6966
0.09663	1.7461	1.725	1.6674	1.6773	1.6956
0.08535	1.7453	1.7244	1.667	1.6751	1.6953
0.06516	1.7411	1.723	1.6631	1.6747	1.6912
0.17373	1.738	1.7219	1.6623	1.6744	1.6897
0.09947	1.736	1.72	1.6607	1.6736	1.6895
0.1467	1.7333	1.7197	1.6587	1.6721	1.6894
0.0154	1.7313	1.7146	1.6584	1.6702	1.6879
0.08131	1.7304	1.7064	1.6574	1.6691	1.6877
0.0709	1.7301	1.7039	1.657	1.6641	1.6875
0.16507	1.7282	1.7039	1.6568	1.6639	1.6864
0.07377	1.7271	1.7028	1.6524	1.6634	1.6857
0.14294	1.7269	1.7015	1.65	1.6611	1.6853
0.19576	1.7267	1.6991	1.6497	1.6608	1.6844
0.04592	1.7258	1.6986	1.6482	1.6606	1.6823
0.1009	1.7241	1.6946	1.6435	1.6599	1.6811
0.16745	1.7241	1.6935	1.643	1.6588	1.6783
0.06823	1.7199	1.6926	1.6426	1.658	1.6769
0.00044	1.7193	1.6913	1.639	1.6579	1.6738
0.19503	1.7166	1.6889	1.637	1.6573	1.6722
0.15582	1.7132	1.6881	1.635	1.656	1.6721
0.18361	1.7107	1.6871	1.6301	1.6557	1.6702
0.06145	1.7104	1.6853	1.627	1.6524	1.6683
0.09075	1.7043	1.6833	1.6257	1.6506	1.665
0.18335	1.7016	1.6809	1.6256	1.6474	1.6638
0.17115	1.7011	1.6787	1.6194	1.6458	1.6624
0.12364	1.7003	1.6691	1.6171	1.6435	1.6621
0.15389	1.7003	1.668	1.6148	1.6429	1.6615
0.08819	1.6993	1.6641	1.6145	1.642	1.6582
0.06151	1.6934	1.6595	1.6136	1.641	1.656
0.02248	1.6931	1.6555	1.6107	1.6408	1.6539
0.00924	1.6863	1.6539	1.6091	1.6394	1.6513
0.03041	1.6859	1.6513	1.6072	1.6389	1.6484
0.16002	1.6856	1.6492	1.607	1.6386	1.6473
0.046	1.6845	1.6461	1.6063	1.6359	1.6465
0.0773	1.683	1.6433	1.6051	1.6354	1.643
0.14407	1.6819	1.6433	1.6027	1.6353	1.643
0.05678	1.6812	1.6422	1.6024	1.6347	1.6402
0.05565	1.6798	1.6411	1.6021	1.632	1.6401
0.05234	1.677	1.6381	1.6012	1.6281	1.6395
0.03419	1.673	1.6379	1.5989	1.6249	1.6393
0.08884	1.6726	1.6376	1.5969	1.624	1.639
0.08217	1.6723	1.6375	1.5968	1.6215	1.6361
0.19534	1.6683	1.6351	1.5954	1.6184	1.6359
0.18153	1.6676	1.6341	1.5918	1.6135	1.6353
0.17723	1.6666	1.633	1.5901	1.6118	1.6349
0.08826	1.6656	1.6321	1.5895	1.6092	1.6326
0.13381	1.6633	1.6304	1.5891	1.6076	1.6324
0.17596	1.6587	1.629	1.5863	1.6068	1.629
0.12521	1.6562	1.6278	1.5843	1.6062	1.6286
0.19832	1.6525	1.6272	1.5838	1.6053	1.6242
0.14045	1.6495	1.626	1.5751	1.6037	1.6235
0.12819	1.6485	1.6232	1.5747	1.6034	1.6184
0.13633	1.6458	1.6214	1.5737	1.6029	1.6174
0.03249	1.6441	1.6199	1.5727	1.6021	1.6158
0.14637	1.644	1.6195	1.5676	1.6016	1.6146
0.17691	1.6409	1.6193	1.5669	1.6001	1.6138
0.03802	1.6409	1.6179	1.5669	1.5966	1.6127
0.07478	1.6406	1.6146	1.5658	1.5944	1.6124
0.04011	1.6381	1.611	1.565	1.5943	1.6119
0.02691	1.6378	1.6098	1.5647	1.5939	1.6116
0.17116	1.6376	1.6097	1.5628	1.5938	1.6094
0.03571	1.6368	1.6071	1.5628	1.5897	1.6081
0.0035	1.6341	1.6066	1.5617	1.5893	1.6043
0.1359	1.632	1.6062	1.5603	1.5876	1.6021
0.02491	1.6289	1.6051	1.5596	1.5861	1.6002
0.04337	1.6264	1.6041	1.5596	1.5854	1.5974
0.15932	1.6246	1.6016	1.5592	1.585	1.5973
0.02499	1.6232	1.6012	1.5583	1.5839	1.5965
0.17912	1.6219	1.601	1.5575	1.5813	1.5964
0.00978	1.6139	1.6009	1.5563	1.5771	1.5954
0.14195	1.6138	1.6001	1.555	1.5769	1.5952
0.1923	1.6133	1.5996	1.5548	1.5759	1.5951
0.10841	1.6132	1.5953	1.553	1.5747	1.5945
0.13992	1.6108	1.5937	1.5507	1.5744	1.5934
0.13328	1.6106	1.5935	1.5492	1.5742	1.5926
0.06055	1.61	1.593	1.5468	1.5668	1.5915
0.07071	1.6059	1.5929	1.5454	1.566	1.5887
0.15155	1.6055	1.5924	1.545	1.5651	1.5874
0.01592	1.6049	1.5901	1.5424	1.5606	1.5852
0.03622	1.6006	1.5867	1.5414	1.5555	1.585
0.00635	1.5949	1.5863	1.5412	1.5534	1.5845
0.17424	1.5948	1.5863	1.536	1.553	1.5817
0.19723	1.5931	1.586	1.5359	1.5523	1.5795
0.09152	1.5914	1.5858	1.5348	1.5507	1.5788
0.10232	1.5908	1.5796	1.5344	1.5468	1.5781
0.13952	1.5878	1.5795	1.5331	1.5465	1.577
0.02283	1.5877	1.578	1.533	1.5464	1.5759
0.02224	1.5855	1.5766	1.5284	1.5442	1.5759
0.07191	1.5849	1.5764	1.5264	1.5439	1.5746
0.03825	1.583	1.5689	1.5255	1.5399	1.5721
0.13218	1.5805	1.5681	1.5211	1.5378	1.5646
0.10021	1.5802	1.5681	1.5195	1.5376	1.5601
0.03165	1.5781	1.5675	1.5185	1.5375	1.5598
0.19761	1.5751	1.5658	1.5156	1.5362	1.5587
0.18974	1.5681	1.5651	1.514	1.5351	1.554
0.01965	1.5673	1.5624	1.514	1.535	1.5526
0.00849	1.5668	1.5577	1.5139	1.5349	1.5522
0.01933	1.5666	1.5553	1.5134	1.5345	1.55
0.11588	1.5665	1.5531	1.5133	1.5337	1.5475
0.13437	1.5661	1.553	1.511	1.5336	1.5467
0.1218	1.5656	1.5507	1.5098	1.5333	1.5444
0.19636	1.5647	1.5499	1.5065	1.5324	1.5441
0.17183	1.5634	1.5489	1.5041	1.5314	1.5422
0.0861	1.5616	1.5483	1.5037	1.5312	1.5421
0.09976	1.5599	1.5474	1.5028	1.5307	1.5392
0.13735	1.5588	1.5458	1.5019	1.53	1.5372
0.1849	1.5564	1.5434	1.5016	1.5256	1.537
0.02972	1.5555	1.539	1.5005	1.5244	1.5367
0.03635	1.5519	1.5382	1.5004	1.5219	1.5367
0.19009	1.5506	1.5354	1.4994	1.5206	1.5351
0.16865	1.544	1.5348	1.4955	1.5163	1.5347
0.00486	1.5438	1.5341	1.4953	1.5148	1.5325
0.12041	1.5436	1.5331	1.4947	1.5142	1.5297
0.16535	1.5429	1.5327	1.4942	1.5124	1.5282
0.14525	1.5421	1.5315	1.4937	1.5121	1.527
0.12567	1.5419	1.5307	1.4931	1.5087	1.525
0.06767	1.5411	1.529	1.4928	1.5066	1.5243
0.15299	1.5361	1.5285	1.4927	1.506	1.5239
0.01366	1.535	1.5246	1.4902	1.4958	1.5234
0.14201	1.5324	1.523	1.4878	1.4958	1.5211
0.082	1.5283	1.518	1.486	1.4936	1.5167
0.18048	1.5271	1.5175	1.4851	1.4932	1.5141
0.09603	1.527	1.5173	1.4839	1.4922	1.514
0.09657	1.5249	1.5153	1.4825	1.4913	1.5136
0.11334	1.5229	1.5138	1.4811	1.4903	1.5128
0.12658	1.5214	1.5104	1.4801	1.4903	1.5127
0.15958	1.5208	1.509	1.4798	1.4901	1.5088
0.17421	1.5173	1.5085	1.4788	1.4887	1.5087
0.05882	1.5119	1.505	1.4723	1.4886	1.5084
0.09034	1.5108	1.5044	1.4705	1.488	1.5028
0.03202	1.5097	1.5033	1.468	1.4864	1.5027
0.11322	1.5086	1.5012	1.4666	1.4858	1.5021
0.08021	1.5079	1.501	1.4654	1.4858	1.5007
0.09969	1.5078	1.5008	1.4653	1.4853	1.4992
0.06749	1.5063	1.5005	1.4652	1.4849	1.4988
0.04334	1.5049	1.5001	1.4641	1.4836	1.4976
0.03734	1.5044	1.4997	1.4633	1.4794	1.4955
0.18268	1.5042	1.4993	1.4626	1.4773	1.4955
0.10847	1.504	1.4941	1.4592	1.4769	1.4931
0.18631	1.5038	1.4899	1.4575	1.4757	1.49
0.04947	1.5022	1.4871	1.4544	1.4753	1.4899
0.15325	1.5008	1.4795	1.4526	1.4745	1.4881
0.08786	1.5006	1.4788	1.452	1.4732	1.4868
0.0276	1.495	1.4756	1.4496	1.4724	1.4843
0.08878	1.4936	1.4744	1.4474	1.4696	1.4817
0.11536	1.4929	1.4742	1.4471	1.4688	1.4776
0.15701	1.4927	1.4741	1.4466	1.4686	1.4774
0.01854	1.4916	1.4739	1.4466	1.4678	1.4766
0.19624	1.4913	1.47	1.4452	1.4656	1.475
0.15486	1.4908	1.4689	1.4437	1.4637	1.4747
0.10026	1.488	1.4646	1.4433	1.4626	1.4744
0.03207	1.4872	1.464	1.4425	1.4608	1.4702
0.01415	1.4866	1.4639	1.4413	1.459	1.4655
0.05065	1.4866	1.4637	1.4397	1.4583	1.4638
0.10793	1.486	1.4628	1.4392	1.4564	1.4633
0.15157	1.4793	1.4622	1.4389	1.4536	1.4633
0.05372	1.4787	1.4619	1.4376	1.4511	1.4617
0.01605	1.4754	1.4603	1.4351	1.4493	1.4616
0.16678	1.474	1.46	1.4346	1.4493	1.4607
0.02993	1.4734	1.459	1.4344	1.4479	1.4592
0.05023	1.4707	1.4583	1.4297	1.4451	1.4584
0.09869	1.4699	1.4573	1.4293	1.4446	1.4545
0.14905	1.4683	1.4504	1.424	1.4445	1.4505
0.04857	1.4672	1.4492	1.4236	1.4438	1.4504
0.15281	1.4664	1.4491	1.4226	1.4427	1.4495
0.10009	1.4654	1.4474	1.42	1.4387	1.4484
0.19122	1.4629	1.4447	1.419	1.4379	1.4466
0.01406	1.459	1.4442	1.4168	1.4301	1.4464
0.11729	1.4589	1.4381	1.4148	1.4267	1.4462
0.15723	1.4572	1.437	1.4114	1.4265	1.4452
0.01794	1.4567	1.4363	1.411	1.424	1.4443
0.1364	1.4537	1.4343	1.4095	1.4237	1.4439
0.1602	1.4528	1.4341	1.4095	1.4236	1.443
0.07948	1.4527	1.4293	1.4093	1.4236	1.4424
0.00879	1.451	1.4285	1.4075	1.4217	1.4414
0.01712	1.4497	1.4285	1.4064	1.4217	1.437
0.04105	1.4496	1.4223	1.4059	1.419	1.436
0.01881	1.4482	1.422	1.4051	1.4179	1.4359
0.00554	1.4467	1.4219	1.404	1.4131	1.4329
0.19272	1.4457	1.4216	1.4033	1.4125	1.4271
0.05118	1.4447	1.4191	1.4016	1.4118	1.4268
0.04133	1.4412	1.4179	1.3977	1.4091	1.4243
0.14671	1.4388	1.4171	1.3956	1.4089	1.4207
0.03865	1.4379	1.414	1.3935	1.4082	1.4202
0.10599	1.4373	1.4132	1.3929	1.4071	1.4195
0.04609	1.4361	1.4099	1.3928	1.403	1.4184
0.12835	1.4299	1.4082	1.3919	1.4021	1.4176
0.0854	1.4297	1.4054	1.3912	1.4017	1.4165
0.16237	1.4246	1.4054	1.39	1.3988	1.4151
0.18639	1.4238	1.4051	1.3876	1.3981	1.4151
0.00394	1.4196	1.4026	1.386	1.396	1.4117
0.09058	1.4182	1.4023	1.3858	1.3924	1.4103
0.1018	1.4149	1.3984	1.3848	1.3874	1.4078
0.02064	1.414	1.3976	1.3841	1.3869	1.4073
0.15285	1.413	1.3963	1.3839	1.3856	1.4044
0.07052	1.413	1.3924	1.3827	1.3808	1.4036
0.16084	1.4096	1.3922	1.3811	1.3768	1.4009
0.09304	1.4092	1.3905	1.3793	1.376	1.4001
0.09565	1.4071	1.3898	1.3778	1.3756	1.3992
0.00663	1.407	1.3881	1.3776	1.3747	1.3984
0.18568	1.4011	1.3875	1.3741	1.3728	1.3976
0.04051	1.3984	1.3859	1.3722	1.3709	1.3948
0.02164	1.3978	1.3832	1.3721	1.3705	1.3945
0.1626	1.3971	1.3826	1.3695	1.3702	1.393
0.19282	1.3944	1.3807	1.3694	1.3697	1.3923
0.1559	1.3933	1.3804	1.3693	1.369	1.3904
0.10733	1.3874	1.3776	1.3688	1.3687	1.3901
0.18452	1.3872	1.3769	1.3686	1.3638	1.3852
0.04232	1.3849	1.3759	1.3673	1.3612	1.3818
0.09587	1.3817	1.3712	1.3657	1.3612	1.3801
0.16993	1.3807	1.371	1.3645	1.3598	1.3766
0.12342	1.3787	1.3709	1.3638	1.3566	1.3748
0.06773	1.3763	1.3693	1.3622	1.3562	1.3724
0.18699	1.3761	1.368	1.3619	1.3542	1.3723
0.00327	1.3742	1.3657	1.3608	1.3533	1.3698
0.00489	1.3713	1.3639	1.3598	1.3496	1.3681
0.0972	1.3708	1.3625	1.3563	1.3481	1.3676
0.08329	1.3686	1.3593	1.3538	1.3477	1.3667
0.19785	1.3674	1.3573	1.353	1.3438	1.3637
0.15919	1.3671	1.3569	1.3479	1.3432	1.3626
0.00917	1.3656	1.3537	1.3478	1.343	1.3623
0.05134	1.364	1.3535	1.3473	1.3428	1.3611
0.11308	1.3637	1.3527	1.3472	1.3411	1.3609
0.19092	1.3563	1.3516	1.3447	1.3342	1.3605
0.13383	1.3562	1.3501	1.3446	1.3336	1.3603
0.08809	1.3537	1.3492	1.3442	1.3336	1.3588
0.15295	1.3519	1.3482	1.3436	1.3329	1.3579
0.19562	1.3452	1.3479	1.3413	1.3325	1.3577
0.16404	1.3431	1.3462	1.341	1.3324	1.3574
0.13205	1.3419	1.3456	1.3388	1.3322	1.356
0.08564	1.3416	1.3445	1.3373	1.3311	1.3549
0.15863	1.3369	1.338	1.3348	1.3301	1.3539
0.17184	1.3358	1.3355	1.3347	1.3246	1.3539
0.09783	1.3327	1.3354	1.3329	1.3245	1.3529
0.05934	1.3327	1.3337	1.329	1.3245	1.35
0.04985	1.3285	1.3335	1.3284	1.3235	1.3493
0.06303	1.3252	1.3305	1.3284	1.3224	1.3458
0.07368	1.32	1.3271	1.3276	1.3218	1.3423
0.16157	1.3175	1.3244	1.3257	1.3214	1.3402
0.18682	1.3164	1.3243	1.3248	1.3172	1.3392
0.19475	1.3149	1.3149	1.3212	1.3153	1.3377
0.0242	1.3148	1.313	1.3172	1.3139	1.3366
0.11295	1.3117	1.3126	1.3154	1.3138	1.336
0.13839	1.3083	1.3126	1.3153	1.3138	1.3343
0.10243	1.3059	1.309	1.3149	1.3138	1.334
0.0378	1.3046	1.3086	1.3145	1.3103	1.3338
0.18068	1.3042	1.3075	1.3143	1.3102	1.331
0.1523	1.3	1.3039	1.3128	1.3073	1.3302
0.04527	1.2979	1.3038	1.311	1.3058	1.3294
0.153	1.2978	1.2983	1.3089	1.3006	1.3291
0.10198	1.2967	1.298	1.3019	1.2992	1.3272
0.15764	1.2964	1.2945	1.2994	1.298	1.3266
0.15393	1.2944	1.291	1.2959	1.2968	1.3257
0.12361	1.2941	1.29	1.2949	1.2958	1.3229
0.07861	1.2931	1.2897	1.293	1.2948	1.3203
0.04317	1.2921	1.2889	1.2911	1.2892	1.3202
0.17684	1.2904	1.2888	1.2901	1.2884	1.3147
0.14975	1.2882	1.2867	1.29	1.2883	1.3118
0.07331	1.2875	1.286	1.2897	1.2875	1.3081
0.19425	1.2875	1.2809	1.2897	1.2875	1.3072
0.14014	1.284	1.2784	1.288	1.2862	1.3057
0.12834	1.2838	1.2737	1.2877	1.2827	1.3043
0.14959	1.2805	1.2688	1.2871	1.2827	1.3022
0.11074	1.2796	1.2664	1.2867	1.2817	1.3005
0.1399	1.2762	1.2638	1.2866	1.2813	1.2993
0.15366	1.2734	1.2634	1.2857	1.2806	1.2992
0.14405	1.2734	1.2626	1.2851	1.2754	1.2971
0.19711	1.2721	1.2609	1.284	1.2739	1.2969
0.0061	1.2718	1.2573	1.2832	1.2738	1.2967
0.13261	1.2713	1.2566	1.2789	1.2734	1.2964
0.00985	1.2692	1.2547	1.277	1.2715	1.2956
0.14263	1.2691	1.2541	1.2752	1.2713	1.2908
0.03223	1.2658	1.2536	1.2743	1.2695	1.2905
0.16964	1.265	1.2535	1.2731	1.2692	1.2858
0.15155	1.2625	1.2522	1.2726	1.2677	1.2849
0.08978	1.261	1.2502	1.2597	1.2651	1.2847
0.14769	1.2598	1.2496	1.2529	1.2642	1.2829
0.03803	1.2592	1.2486	1.2467	1.2638	1.2825
0.11095	1.2586	1.2473	1.2459	1.2633	1.2818
0.15377	1.2559	1.245	1.2449	1.2569	1.2799
0.06682	1.251	1.2425	1.2446	1.254	1.2732
0.12798	1.2506	1.2408	1.2402	1.2532	1.273
0.1392	1.2503	1.2404	1.2383	1.2518	1.2724
0.113	1.2494	1.2386	1.2374	1.2513	1.272
0.06789	1.2489	1.2362	1.2371	1.25	1.2669
0.10345	1.246	1.236	1.2366	1.25	1.264
0.19648	1.2457	1.2359	1.2355	1.2492	1.2618
0.01479	1.2443	1.2342	1.2353	1.2441	1.2613
0.0657	1.2434	1.2327	1.2337	1.2425	1.2598
0.15317	1.2373	1.2303	1.2325	1.2422	1.2595
0.17985	1.2364	1.2299	1.2294	1.242	1.2551
0.05103	1.2347	1.2287	1.227	1.2405	1.2529
0.05599	1.233	1.2259	1.2261	1.2403	1.2521
0.15385	1.233	1.2209	1.2245	1.2395	1.2518
0.09181	1.2328	1.2197	1.2243	1.2389	1.2513
0.10688	1.2322	1.2196	1.2218	1.2365	1.2487
0.02932	1.2316	1.2192	1.2192	1.2356	1.2479
0.06069	1.2281	1.2179	1.2145	1.2346	1.2401
0.05493	1.2269	1.2176	1.2141	1.2338	1.2389
0.01101	1.225	1.2149	1.2114	1.2307	1.2336
0.10169	1.2245	1.2135	1.2113	1.2295	1.2336
0.05047	1.223	1.2095	1.2106	1.2269	1.2319
0.10644	1.221	1.2079	1.2073	1.2228	1.2317
0.17277	1.2182	1.2076	1.2036	1.2194	1.2282
0.02248	1.2169	1.2068	1.2014	1.2187	1.2259
0.15919	1.2151	1.2039	1.1973	1.2177	1.225
0.0214	1.2145	1.2039	1.1959	1.2175	1.2237
0.14739	1.2133	1.2024	1.1952	1.2172	1.223
0.14953	1.2122	1.201	1.1945	1.2161	1.2179
0.10161	1.2121	1.1995	1.1937	1.2139	1.2174
0.19794	1.212	1.1965	1.1926	1.2117	1.2139
0.05319	1.2118	1.1965	1.1911	1.2078	1.2132
0.10091	1.2116	1.1946	1.1883	1.2065	1.209
0.00632	1.2078	1.1918	1.1876	1.205	1.2083
0.15073	1.2076	1.1915	1.1863	1.2045	1.2063
0.1571	1.2002	1.1914	1.1843	1.2027	1.2025
0.10724	1.2	1.1911	1.1836	1.2001	1.1991
0.16293	1.1992	1.1868	1.1814	1.1987	1.197
0.03028	1.198	1.1863	1.1802	1.1949	1.1966
0.09722	1.1978	1.1863	1.1799	1.1948	1.1959
0.14398	1.1977	1.1862	1.1762	1.1941	1.1951
0.09715	1.1956	1.1851	1.1745	1.1882	1.1949
0.00412	1.193	1.1834	1.171	1.1868	1.1934
0.19364	1.1917	1.1798	1.1666	1.1863	1.1932
0.1131	1.1911	1.1788	1.165	1.1844	1.1888
0.07133	1.1908	1.1783	1.1637	1.1833	1.1873
0.03788	1.1905	1.1783	1.1628	1.1829	1.1872
0.00139	1.1881	1.1777	1.1625	1.1825	1.1842
0.16469	1.1877	1.1775	1.1578	1.1795	1.182
0.06554	1.1864	1.177	1.1574	1.1776	1.1809
0.03973	1.1859	1.1766	1.1574	1.1761	1.1807
0.06003	1.1849	1.1759	1.1569	1.1712	1.1806
0.19535	1.1812	1.1727	1.1552	1.1691	1.1799
0.05897	1.1793	1.171	1.1546	1.167	1.1796
0.10825	1.174	1.1705	1.1539	1.167	1.1796
0.13111	1.1716	1.166	1.153	1.1665	1.1793
0.17236	1.1711	1.1659	1.1529	1.1649	1.1759
0.14742	1.1698	1.1629	1.1515	1.1597	1.1758
0.11942	1.1688	1.1621	1.1481	1.1589	1.1687
0.09278	1.1658	1.1619	1.148	1.1573	1.1684
0.05584	1.1615	1.1612	1.1449	1.1572	1.164
0.0567	1.1612	1.1606	1.1447	1.1544	1.162
0.03926	1.1581	1.1602	1.1441	1.1542	1.1617
0.08972	1.154	1.1578	1.1434	1.1539	1.1599
0.00845	1.1526	1.1571	1.1331	1.1526	1.1531
0.06834	1.1512	1.1526	1.1288	1.1523	1.1529
0.04051	1.1502	1.1524	1.1286	1.1481	1.1511
0.07773	1.1467	1.1453	1.1268	1.1463	1.1498
0.09041	1.145	1.1452	1.1266	1.1428	1.149
0.00364	1.1399	1.1427	1.1266	1.1423	1.1474
0.14103	1.1371	1.1403	1.124	1.1409	1.147
0.16667	1.1363	1.1397	1.1233	1.1408	1.1443
0.01931	1.1357	1.1396	1.1229	1.1389	1.1423
0.06775	1.1338	1.139	1.121	1.1324	1.1412
0.002	1.1335	1.1377	1.1203	1.1304	1.1408
0.00085	1.1333	1.1376	1.1193	1.1298	1.1402
0.16789	1.1318	1.1364	1.1176	1.1295	1.14
0.18928	1.1316	1.1362	1.1168	1.1285	1.1374
0.12349	1.1309	1.1361	1.1168	1.1278	1.1366
0.01166	1.13	1.136	1.1166	1.1262	1.1351
0.1275	1.1284	1.1355	1.1137	1.1255	1.1271
0.03343	1.1247	1.1338	1.1114	1.1234	1.1271
0.01291	1.123	1.1327	1.1113	1.1222	1.1257
0.15142	1.1223	1.1322	1.1112	1.1216	1.125
0.12977	1.1219	1.1321	1.1106	1.1214	1.1249
0.14398	1.1196	1.1315	1.1102	1.117	1.1228
0.02238	1.1192	1.1253	1.1093	1.1151	1.121
0.08514	1.1179	1.1212	1.1078	1.1114	1.1193
0.04556	1.1175	1.1166	1.1067	1.1101	1.1128
0.10727	1.1164	1.1156	1.1064	1.1099	1.1121
0.05906	1.1155	1.1144	1.1047	1.1094	1.1106
0.10641	1.1143	1.113	1.1046	1.1076	1.1063
0.09651	1.1141	1.1117	1.1033	1.1062	1.1049
0.03062	1.1125	1.1111	1.1029	1.1047	1.0997
0.14159	1.1088	1.1077	1.1025	1.1035	1.0926
0.18276	1.1077	1.1073	1.1	1.1012	1.0915
0.06571	1.1062	1.1026	1.0998	1.0992	1.0885
0.03085	1.1052	1.1018	1.0966	1.0979	1.0882
0.01069	1.1042	1.1006	1.0954	1.0967	1.0869
0.12187	1.1039	1.0971	1.0906	1.0956	1.0856
0.16088	1.0985	1.097	1.0808	1.0947	1.0827
0.00015	1.0958	1.097	1.0802	1.0901	1.082
0.00896	1.0956	1.096	1.08	1.0883	1.078
0.16317	1.0956	1.0958	1.0783	1.087	1.0751
0.00789	1.0949	1.0897	1.0774	1.0865	1.0737
0.03431	1.0928	1.0885	1.0756	1.0849	1.0732
0.0477	1.0915	1.0884	1.0735	1.0842	1.0691
0.03223	1.0914	1.0871	1.0694	1.0829	1.0685
0.10131	1.0914	1.0849	1.0676	1.0826	1.0667
0.1225	1.0901	1.084	1.0626	1.082	1.0569
0.12373	1.0876	1.0816	1.0618	1.0818	1.0547
0.1547	1.087	1.0803	1.059	1.0796	1.0509
0.14104	1.084	1.0797	1.0558	1.0794	1.0504
0.08317	1.0837	1.0759	1.0554	1.0786	1.0486
0.01646	1.0823	1.0759	1.0505	1.0752	1.0486
0.11953	1.0814	1.0731	1.0502	1.0746	1.0474
0.03388	1.0785	1.0728	1.0499	1.0667	1.0465
0.03122	1.0766	1.0715	1.0491	1.0642	1.0447
0.1965	1.0756	1.0678	1.0479	1.064	1.0429
0.09829	1.0752	1.0675	1.047	1.0629	1.042
0.05517	1.0742	1.0656	1.0468	1.0627	1.0407
0.07944	1.074	1.062	1.0466	1.0603	1.0378
0.10118	1.0728	1.0615	1.0463	1.0577	1.0364
0.14525	1.0683	1.061	1.044	1.0572	1.0348
0.05158	1.0625	1.0596	1.043	1.0556	1.0347
0.00499	1.0622	1.058	1.0418	1.0546	1.0324
0.06066	1.0607	1.0571	1.0416	1.0533	1.0323
0.16949	1.0593	1.0563	1.0414	1.0505	1.0315
0.09968	1.0592	1.0559	1.0411	1.0499	1.0307
0.17059	1.059	1.0558	1.0411	1.049	1.0273
0.05188	1.0585	1.0556	1.0408	1.0464	1.0255
0.19434	1.0569	1.0542	1.0403	1.0462	1.0247
0.12393	1.056	1.0528	1.0399	1.0435	1.0237
0.08973	1.0555	1.0518	1.0385	1.0428	1.023
0.02595	1.0551	1.0517	1.0368	1.0426	1.0174
0.19056	1.0525	1.0489	1.0368	1.0368	1.0173
0.15755	1.0524	1.0483	1.0322	1.0358	1.014
0.08463	1.0507	1.0466	1.032	1.0351	1.012
0.0559	1.0493	1.0441	1.0305	1.0346	1.0116
0.1983	1.0468	1.0439	1.0278	1.0319	1.0089
0.09173	1.0467	1.0425	1.0266	1.0319	1.0079
0.09948	1.0451	1.0366	1.0234	1.03	1.0066
0.18352	1.0444	1.0358	1.0212	1.0298	1.0056
0.07671	1.0431	1.0338	1.0182	1.028	1
0.18426	1.0426	1.0324	1.0181	1.0274	0.9993
0.02265	1.0396	1.0248	1.0165	1.0268	0.9976
0.02196	1.0387	1.0244	1.0155	1.0244	0.9971
0.09227	1.0386	1.0237	1.0137	1.0229	0.9969
0.07065	1.0359	1.0224	1.0068	1.0213	0.9947
0.04829	1.0344	1.0198	1.0067	1.0203	0.9927
0.07482	1.0341	1.0176	1.0046	1.02	0.9894
0.17316	1.0307	1.0167	1.0019	1.016	0.9869
0.12393	1.0304	1.0166	1	1.0154	0.9859
0.01249	1.0289	1.0153	0.9994	1.0151	0.9845
0.06353	1.0269	1.0103	0.9985	1.0151	0.9845
0.03573	1.0262	1.009	0.9966	1.0136	0.9838
0.10587	1.0241	1.0078	0.9944	1.0084	0.9824
0.12772	1.0165	1.0074	0.9917	1.0076	0.9813
0.01329	1.0159	1.0071	0.991	1.006	0.9805
0.09369	1.014	1.0065	0.9907	1.0047	0.9794
0.12549	1.012	1.0056	0.9891	1.0012	0.9789
0.06448	1.0108	1.0053	0.987	0.9956	0.9775
0.16159	1.0069	1.0051	0.9853	0.9954	0.9775
0.0911	1.0023	0.9984	0.9852	0.9953	0.9772
0.16923	1.0001	0.9932	0.9832	0.9928	0.977
0.05338	0.9985	0.9919	0.9825	0.9885	0.9762
0.11388	0.9969	0.9911	0.9822	0.9883	0.976
0.09077	0.9959	0.9908	0.9813	0.9869	0.976
0.1556	0.9958	0.9906	0.9773	0.9863	0.9726
0.1989	0.9937	0.9905	0.9763	0.9836	0.9717
0.00344	0.9889	0.9857	0.9754	0.9813	0.9695
0.18201	0.9888	0.9853	0.9737	0.981	0.9683
0.03614	0.9885	0.9852	0.9728	0.9777	0.967
0.17284	0.9876	0.982	0.9691	0.9756	0.9662
0.17518	0.9873	0.9805	0.9656	0.9747	0.9659
0.18496	0.985	0.9802	0.9654	0.9746	0.9656
0.19349	0.9838	0.9801	0.9648	0.9744	0.9589
0.02009	0.9827	0.9766	0.9645	0.9738	0.9566
0.17883	0.9785	0.9712	0.9643	0.9722	0.9565
0.15819	0.9778	0.9699	0.9642	0.9661	0.9556
0.07536	0.9737	0.9676	0.9628	0.9658	0.9556
0.10513	0.9737	0.9646	0.9625	0.9655	0.9525
0.09621	0.9723	0.9645	0.9586	0.9652	0.9512
0.02375	0.9722	0.9637	0.9575	0.9645	0.9508
0.05363	0.9679	0.9606	0.9537	0.9642	0.948
0.00341	0.9676	0.9597	0.9517	0.9641	0.9479
0.17845	0.9665	0.9567	0.9516	0.963	0.9439
0.02524	0.9665	0.9565	0.9514	0.9618	0.9431
0.02096	0.9664	0.9555	0.9494	0.9613	0.9396
0.0518	0.9656	0.9541	0.9486	0.9595	0.9371
0.11254	0.965	0.9514	0.9486	0.9593	0.9352
0.0903	0.9639	0.9512	0.9484	0.9591	0.9349
0.00323	0.9607	0.9501	0.9484	0.9586	0.9333
0.19121	0.9604	0.9476	0.9483	0.9572	0.9327
0.12159	0.9559	0.946	0.9478	0.9562	0.932
0.14895	0.9546	0.9456	0.947	0.9561	0.9316
0.15453	0.9537	0.9449	0.9452	0.9559	0.9314
0.00959	0.9529	0.9435	0.9421	0.9551	0.9237
0.16411	0.9484	0.9434	0.9421	0.9545	0.9228
0.09504	0.9483	0.9429	0.9414	0.9542	0.9225
0.12637	0.9481	0.9414	0.9325	0.954	0.9203
0.05892	0.9477	0.9407	0.9319	0.9531	0.9189
0.15568	0.947	0.9389	0.93	0.9518	0.9189
0.0193	0.9465	0.9389	0.9296	0.9496	0.9182
0.05088	0.9457	0.9376	0.9296	0.9484	0.9181
0.14167	0.9437	0.9376	0.9273	0.9474	0.9158
0.04073	0.9432	0.9364	0.9268	0.9466	0.9143
0.13609	0.9431	0.9343	0.9263	0.9457	0.9143
0.14865	0.9356	0.9332	0.9254	0.9451	0.9135
0.00199	0.9332	0.9302	0.9234	0.941	0.9124
0.01783	0.9321	0.9301	0.923	0.9385	0.9117
0.17958	0.9296	0.9298	0.9196	0.9384	0.9084
0.12764	0.9292	0.9257	0.9165	0.9379	0.9072
0.10989	0.9281	0.9252	0.9159	0.9377	0.9065
0.06309	0.9257	0.924	0.9153	0.934	0.9015
0.1779	0.9221	0.9235	0.9144	0.9337	0.9003
0.05769	0.9218	0.9231	0.9135	0.9334	0.8977
0.08041	0.9199	0.9221	0.9129	0.9332	0.8975
0.04912	0.9193	0.9205	0.9121	0.9298	0.8971
0.15298	0.914	0.9198	0.9114	0.9294	0.8962
0.01217	0.912	0.9187	0.9112	0.9285	0.8961
0.13147	0.9106	0.9175	0.9103	0.925	0.8959
0.00895	0.9102	0.9114	0.9096	0.9245	0.8949
0.1577	0.9058	0.9113	0.9078	0.9222	0.8945
0.16062	0.905	0.9111	0.9041	0.9205	0.8912
0.0506	0.9038	0.9106	0.904	0.9194	0.8905
0.11324	0.9032	0.9105	0.9034	0.918	0.89
0.01202	0.9029	0.909	0.9034	0.9165	0.8892
0.01326	0.9021	0.909	0.9024	0.9153	0.8882
0.04893	0.8987	0.9074	0.9011	0.914	0.8869
0.0715	0.8948	0.9072	0.897	0.9135	0.8859
0.15604	0.8919	0.9069	0.8969	0.9123	0.8846
0.1842	0.8903	0.9047	0.8968	0.9116	0.8819
0.01602	0.8885	0.9035	0.8958	0.9085	0.8801
0.08135	0.8872	0.9031	0.8957	0.9082	0.8789
0.07104	0.8829	0.9024	0.8955	0.9055	0.8768
0.05175	0.8824	0.8997	0.8954	0.9054	0.8754
0.19809	0.8799	0.8994	0.8946	0.9049	0.8739
0.02856	0.8796	0.8963	0.8942	0.9046	0.8732
0.17515	0.8777	0.8947	0.8931	0.9038	0.8728
0.09968	0.8768	0.8877	0.8892	0.9035	0.8697
0.15388	0.8767	0.8873	0.8892	0.9011	0.8688
0.13686	0.8752	0.8871	0.8879	0.8993	0.8685
0.00077	0.875	0.8861	0.8874	0.8989	0.8681
0.08371	0.8728	0.885	0.8861	0.8987	0.8673
0.051	0.8719	0.8836	0.8857	0.8965	0.8651
0.14507	0.8706	0.8817	0.8857	0.8934	0.8649
0.11345	0.8696	0.8775	0.8794	0.8932	0.8643
0.05344	0.868	0.8769	0.8779	0.8914	0.8615
0.16287	0.8677	0.8769	0.8779	0.8908	0.8614
0.19507	0.8659	0.8761	0.8764	0.8888	0.8587
0.14217	0.8656	0.8749	0.8757	0.8886	0.8529
0.09423	0.8593	0.874	0.8752	0.8879	0.8499
0.12042	0.8579	0.8722	0.875	0.8865	0.8471
0.07759	0.8566	0.871	0.8749	0.8851	0.8459
0.08429	0.8549	0.8709	0.8736	0.8847	0.845
0.01629	0.8501	0.8705	0.8706	0.884	0.8432
0.14028	0.8485	0.8698	0.8688	0.8836	0.8421
0.13297	0.8485	0.8697	0.8684	0.8813	0.8388
0.04543	0.8476	0.8663	0.8679	0.8807	0.8383
0.00754	0.8457	0.8647	0.8649	0.8774	0.837
0.14371	0.8453	0.8625	0.8638	0.8765	0.833
0.14674	0.8451	0.8608	0.8622	0.8762	0.8301
0.12588	0.8437	0.8606	0.8614	0.8758	0.8289
0.0168	0.843	0.8598	0.8613	0.875	0.825
0.19596	0.8415	0.8558	0.8594	0.8731	0.8237
0.177	0.8408	0.847	0.858	0.8721	0.8229
0.17281	0.838	0.8449	0.8574	0.8701	0.8223
0.08331	0.8374	0.8448	0.8573	0.8689	0.8212
0.14467	0.8327	0.8423	0.8565	0.868	0.8195
0.1963	0.8325	0.8407	0.8554	0.8651	0.8181
0.01609	0.8315	0.8397	0.855	0.8623	0.8178
0.00714	0.8224	0.838	0.8546	0.8621	0.8161
0.13599	0.8192	0.8379	0.8524	0.8616	0.8154
0.08095	0.8188	0.8355	0.8524	0.8609	0.8152
0.04021	0.818	0.8341	0.8523	0.8579	0.8126
0.04183	0.8156	0.8331	0.8475	0.8567	0.8119
0.05435	0.8132	0.8322	0.8475	0.8546	0.8108
0.12612	0.8089	0.832	0.8457	0.8541	0.8106
0.01405	0.8076	0.8293	0.8445	0.8532	0.81
0.04155	0.8072	0.827	0.8402	0.8527	0.81
0.06589	0.806	0.8267	0.8398	0.8498	0.8095
0.12576	0.8036	0.8258	0.839	0.8498	0.8095
0.12112	0.8019	0.8243	0.8381	0.8473	0.8094
0.01773	0.7989	0.8225	0.8364	0.8469	0.8091
0.0217	0.7974	0.8224	0.8347	0.8466	0.8072
0.13658	0.7965	0.8199	0.8336	0.8457	0.8044
0.1262	0.7957	0.8193	0.833	0.8412	0.804
0.16084	0.7945	0.8192	0.8298	0.8403	0.8038
0.10928	0.7941	0.8179	0.8296	0.8356	0.8013
0.03487	0.7937	0.8168	0.8237	0.8324	0.8003
0.11337	0.7926	0.8094	0.8187	0.831	0.8002
0.0657	0.7922	0.8076	0.8155	0.8289	0.8001
0.19455	0.7906	0.8055	0.8151	0.8273	0.7995
0.18913	0.7904	0.8026	0.8149	0.8265	0.7987
0.19347	0.7851	0.8026	0.814	0.8248	0.7977
0.09534	0.784	0.8014	0.8134	0.8234	0.7955
0.065	0.781	0.8003	0.8105	0.8221	0.7943
0.1435	0.7791	0.7967	0.808	0.8199	0.792
0.02789	0.7787	0.7929	0.8074	0.8165	0.7919
0.07668	0.7784	0.791	0.8052	0.8143	0.7916
0.09206	0.7757	0.7902	0.8038	0.8143	0.789
0.18549	0.7748	0.7893	0.8033	0.8138	0.7888
0.02162	0.7706	0.7878	0.8029	0.8116	0.7877
0.00702	0.7693	0.7863	0.7974	0.8109	0.7862
0.04469	0.7691	0.7828	0.7968	0.8103	0.7855
0.11877	0.7681	0.7824	0.7955	0.8101	0.7848
0.14456	0.7676	0.7815	0.7949	0.8086	0.7835
0.17669	0.7662	0.7804	0.7931	0.8083	0.7818
0.11757	0.7602	0.7804	0.7911	0.8074	0.7711
0.07325	0.7597	0.7773	0.791	0.8073	0.768
0.09409	0.7571	0.7773	0.7904	0.8007	0.7675
0.11663	0.7568	0.7753	0.7891	0.8004	0.767
0.1655	0.7562	0.7726	0.7888	0.7969	0.7665
0.19856	0.7536	0.7726	0.7886	0.7956	0.7637
0.01732	0.7523	0.7725	0.788	0.7907	0.7636
0.06244	0.7473	0.7704	0.7873	0.7898	0.7634
0.07056	0.747	0.7695	0.7871	0.7865	0.7621
0.16317	0.7458	0.7691	0.7862	0.7844	0.7611
0.10468	0.7453	0.7668	0.7858	0.782	0.7603
0.19396	0.7433	0.7661	0.7856	0.778	0.758
0.11871	0.7432	0.7642	0.7852	0.7778	0.7536
0.05602	0.7426	0.7625	0.7835	0.7766	0.7525
0.11029	0.7425	0.7621	0.7835	0.7689	0.75
0.00318	0.7422	0.762	0.7805	0.7687	0.7488
0.1824	0.7396	0.7619	0.7804	0.7651	0.7481
0.03487	0.7394	0.7618	0.7802	0.7648	0.747
0.05503	0.7386	0.7618	0.7798	0.7613	0.7462
0.16745	0.7356	0.761	0.7792	0.7589	0.7453
0.16906	0.7348	0.7579	0.7759	0.755	0.7452
0.15579	0.7345	0.7548	0.7751	0.755	0.7439
0.08175	0.734	0.7542	0.7742	0.7549	0.742
0.13233	0.7295	0.7514	0.7737	0.7529	0.741
0.13783	0.7259	0.7507	0.7724	0.7526	0.7403
0.03223	0.7251	0.7494	0.7718	0.7513	0.7378
0.05712	0.725	0.7478	0.7711	0.7511	0.7373
0.11436	0.725	0.7461	0.771	0.7489	0.7359
0.18249	0.722	0.7455	0.7692	0.7467	0.7294
0.12613	0.7217	0.7424	0.7656	0.7465	0.7293
0.08015	0.7212	0.7421	0.7648	0.7456	0.729
0.14553	0.7141	0.7412	0.7643	0.7446	0.7272
0.02734	0.7097	0.7407	0.7612	0.7444	0.7268
0.06208	0.7067	0.7387	0.7611	0.7426	0.7248
0.16581	0.7058	0.7387	0.7606	0.7404	0.7243
0.03622	0.7058	0.7386	0.7602	0.7394	0.724
0.00585	0.7034	0.7369	0.7571	0.7383	0.7172
0.16317	0.7033	0.7367	0.7536	0.7353	0.7159
0.03329	0.7032	0.7365	0.7531	0.7345	0.7157
0.11106	0.7012	0.7343	0.751	0.734	0.714
0.18303	0.7003	0.732	0.7505	0.7337	0.7122
0.07136	0.6999	0.7295	0.749	0.7336	0.7068
0.12085	0.6992	0.727	0.7448	0.7334	0.706
0.01512	0.6985	0.7246	0.7446	0.7333	0.7022
0.19085	0.6953	0.7244	0.7382	0.7323	0.6996
0.06381	0.6898	0.7222	0.7371	0.7311	0.6963
0.02258	0.6895	0.7201	0.7366	0.7286	0.6961
0.09977	0.6893	0.7195	0.7354	0.7267	0.6941
0.00822	0.6883	0.7174	0.7353	0.7261	0.693
0.15242	0.6872	0.7172	0.7317	0.7248	0.6871
0.00382	0.686	0.7156	0.731	0.7242	0.6869
0.09659	0.6855	0.7107	0.7302	0.7241	0.6847
0.09874	0.6833	0.7097	0.7301	0.7223	0.6823
0.02255	0.683	0.7086	0.7296	0.7214	0.6794
0.08179	0.6819	0.7082	0.7292	0.72	0.6793
0.12202	0.681	0.7073	0.7282	0.7169	0.6762
0.13434	0.6805	0.7049	0.7259	0.7152	0.674
0.17911	0.6775	0.7034	0.7247	0.7148	0.6721
0.11427	0.6774	0.7024	0.7243	0.7141	0.6705
0.05856	0.6756	0.7021	0.7201	0.7134	0.669
0.11655	0.6752	0.7016	0.7186	0.7128	0.668
0.14314	0.6731	0.7011	0.7183	0.7124	0.6646
0.03163	0.6717	0.6935	0.7146	0.712	0.6629
0.07583	0.6693	0.6918	0.7142	0.7076	0.661
0.10107	0.6688	0.6884	0.7074	0.7045	0.6607
0.13035	0.6643	0.687	0.7053	0.7036	0.6606
0.13581	0.6633	0.6848	0.7052	0.7034	0.6599
0.11493	0.6612	0.6841	0.7049	0.6996	0.654
0.12945	0.6602	0.6818	0.7041	0.6985	0.6518
0.14032	0.6574	0.6791	0.7035	0.6981	0.6511
0.17855	0.6561	0.6783	0.7031	0.6964	0.6502
0.11339	0.6542	0.6766	0.7029	0.6952	0.6487
0.06573	0.6538	0.6761	0.6987	0.6942	0.6463
0.01218	0.6532	0.6736	0.6966	0.694	0.6436
0.12172	0.6529	0.6711	0.6938	0.6937	0.6433
0.03302	0.6524	0.669	0.6921	0.6927	0.6382
0.02267	0.649	0.6686	0.6903	0.6908	0.6378
0.15375	0.649	0.6646	0.6876	0.6893	0.637
0.07192	0.6446	0.6619	0.6872	0.6813	0.6352
0.08153	0.644	0.6618	0.686	0.6778	0.6332
0.06415	0.6396	0.6614	0.6853	0.6757	0.6325
0.13942	0.6373	0.6571	0.683	0.6714	0.632
0.07235	0.6354	0.6553	0.6825	0.6691	0.6307
0.19692	0.634	0.6542	0.6818	0.6686	0.623
0.14687	0.6332	0.6535	0.6809	0.6666	0.6198
0.13855	0.6307	0.6502	0.679	0.666	0.6192
0.02658	0.6305	0.6491	0.6782	0.6653	0.6178
0.13581	0.63	0.6462	0.6751	0.6652	0.6173
0.1262	0.6294	0.6461	0.6751	0.6649	0.6146
0.116	0.6275	0.6437	0.6732	0.6591	0.6138
0.07165	0.6268	0.6417	0.6728	0.6583	0.6129
0.03023	0.6262	0.6414	0.6723	0.6548	0.6091
0.16398	0.6253	0.6326	0.6697	0.6527	0.6089
0.12326	0.6247	0.6298	0.6679	0.6526	0.6073
0.11631	0.6239	0.6292	0.6653	0.6524	0.6065
0.00781	0.6235	0.6278	0.6652	0.6518	0.606
0.00037	0.6227	0.6231	0.6615	0.6516	0.6038
0.02589	0.6205	0.6224	0.6614	0.6501	0.5999
0.06285	0.6192	0.6197	0.6612	0.6421	0.5998
0.17432	0.6188	0.6188	0.6599	0.6406	0.5943
0.12821	0.616	0.6186	0.6577	0.6405	0.5938
0.18149	0.6159	0.6174	0.6563	0.64	0.5906
0.04056	0.614	0.6166	0.6498	0.6386	0.5889
0.12851	0.613	0.6163	0.6433	0.636	0.5868
0.17178	0.6128	0.6161	0.6407	0.6355	0.5867
0.0111	0.6119	0.6147	0.6404	0.6338	0.5853
0.05268	0.6089	0.614	0.6403	0.6301	0.5848
0.02455	0.6081	0.6124	0.6389	0.6285	0.5845
0.15137	0.6073	0.6108	0.6366	0.6253	0.5835
0.15398	0.603	0.6099	0.6346	0.6234	0.5826
0.18386	0.6002	0.6079	0.6327	0.6222	0.5813
0.04303	0.5991	0.6065	0.6315	0.6215	0.5794
0.02717	0.5984	0.6058	0.631	0.6196	0.5792
0.18888	0.598	0.6052	0.6264	0.6182	0.5782
0.06675	0.5962	0.6043	0.6239	0.6156	0.5767
0.09468	0.5955	0.6023	0.6233	0.6138	0.5764
0.0872	0.5953	0.6021	0.622	0.6136	0.573
0.02958	0.5951	0.6018	0.6204	0.6103	0.5727
0.06435	0.5943	0.6011	0.6204	0.6084	0.5709
0.16502	0.5931	0.6009	0.6157	0.603	0.5707
0.02924	0.5923	0.5993	0.6157	0.6014	0.5702
0.10229	0.5895	0.599	0.6147	0.5991	0.5672
0.09824	0.5882	0.599	0.6142	0.5977	0.5657
0.02179	0.587	0.5984	0.6125	0.5956	0.5654
0.15514	0.5864	0.5978	0.6114	0.5953	0.5653
0.0988	0.5848	0.5952	0.6096	0.5933	0.5647
0.1443	0.5843	0.593	0.6071	0.5919	0.5636
0.03609	0.583	0.591	0.6069	0.5908	0.5636
0.03185	0.5826	0.5905	0.606	0.5907	0.5594
0.18537	0.5787	0.5897	0.6057	0.5884	0.5586
0.0468	0.5779	0.5881	0.6056	0.5881	0.5573
0.18548	0.5775	0.5878	0.6055	0.5879	0.5563
0.074	0.5738	0.5876	0.6049	0.5866	0.5528
0.07833	0.5735	0.5858	0.6048	0.5813	0.5511
0.18737	0.5734	0.5805	0.6014	0.5802	0.5497
0.13101	0.5734	0.5803	0.6007	0.5781	0.5492
0.03365	0.5731	0.5798	0.5995	0.5777	0.5488
0.06358	0.5729	0.5772	0.5961	0.576	0.5486
0.0855	0.5726	0.5719	0.5958	0.5745	0.5477
0.15856	0.57	0.5709	0.594	0.5744	0.5463
0.07296	0.5687	0.5686	0.5939	0.573	0.5458
0.18757	0.5686	0.5681	0.593	0.5708	0.5444
0.08445	0.5658	0.5668	0.5928	0.5702	0.5428
0.04417	0.5643	0.5645	0.5926	0.5672	0.542
0.18581	0.5642	0.5603	0.5921	0.5636	0.5419
0.10946	0.5622	0.56	0.592	0.5609	0.5372
0.12042	0.561	0.5589	0.5911	0.5606	0.537
0.04781	0.5591	0.5588	0.5909	0.5594	0.5356
0.16575	0.5573	0.5552	0.5899	0.559	0.5352
0.09893	0.5568	0.5548	0.5896	0.5579	0.5351
0.09805	0.5559	0.5542	0.5894	0.5553	0.5341
0.06507	0.5553	0.5541	0.588	0.5545	0.534
0.0043	0.554	0.5522	0.5858	0.5515	0.5322
0.1941	0.5532	0.5521	0.5854	0.5475	0.5308
0.0017	0.5525	0.552	0.5816	0.5469	0.5303
0.12208	0.5508	0.5517	0.5813	0.5454	0.5294
0.15249	0.5497	0.5515	0.5809	0.5436	0.5261
0.13821	0.5492	0.5506	0.5782	0.5432	0.5259
0.01369	0.5489	0.5499	0.5743	0.5409	0.5256
0.19565	0.5474	0.5461	0.5722	0.5347	0.5236
0.185	0.5456	0.5446	0.5698	0.5346	0.5234
0.11697	0.5432	0.544	0.5696	0.5339	0.5223
0.07806	0.5429	0.5431	0.5688	0.5326	0.5215
0.11263	0.5408	0.5407	0.5653	0.5319	0.515
0.09032	0.5405	0.5401	0.5649	0.5318	0.5146
0.14795	0.5401	0.5369	0.5633	0.5309	0.5139
0.14124	0.5386	0.5362	0.5601	0.5304	0.5133
0.15828	0.5381	0.5353	0.5585	0.53	0.5114
0.18011	0.5377	0.5344	0.5578	0.5259	0.5084
0.16927	0.5334	0.5322	0.5522	0.5258	0.5067
0.103	0.5327	0.531	0.5512	0.5236	0.5016
0.12271	0.5318	0.5308	0.5493	0.5218	0.5015
0.09902	0.5294	0.5308	0.5472	0.5215	0.5013
0.13553	0.529	0.527	0.5451	0.5196	0.4997
0.07452	0.5286	0.5266	0.5399	0.5196	0.4986
0.1341	0.5271	0.5257	0.5393	0.5181	0.4982
0.05254	0.5265	0.525	0.537	0.518	0.4979
0.03749	0.5254	0.5249	0.5363	0.5178	0.4969
0.18019	0.5236	0.5245	0.5338	0.5164	0.4966
0.07391	0.5231	0.5244	0.5334	0.5159	0.4906
0.13957	0.5231	0.5218	0.5313	0.5143	0.482
0.08458	0.5218	0.5204	0.5312	0.5113	0.4817
0.18017	0.5202	0.5186	0.5303	0.5106	0.4792
0.10192	0.5154	0.5165	0.5294	0.5098	0.4784
0.1467	0.5149	0.5163	0.5291	0.5054	0.4782
0.12315	0.5145	0.5156	0.5271	0.5052	0.4782
0.0033	0.5143	0.515	0.5248	0.5048	0.4765
0.03489	0.5137	0.5146	0.5233	0.5019	0.4761
0.19399	0.5136	0.5142	0.5197	0.501	0.4754
0.02261	0.5131	0.514	0.5193	0.5007	0.4748
0.07823	0.5098	0.5114	0.5187	0.4997	0.4729
0.18001	0.5079	0.5112	0.5183	0.4982	0.4725
0.00565	0.5078	0.5079	0.5152	0.494	0.4717
0.05408	0.5072	0.5076	0.5152	0.4935	0.4717
0.0758	0.5064	0.5075	0.5138	0.492	0.4706
0.11017	0.5054	0.5075	0.5129	0.4916	0.4681
0.19485	0.5041	0.5037	0.5121	0.4897	0.4674
0.11604	0.5037	0.5027	0.5114	0.4874	0.4671
0.10773	0.5033	0.5016	0.5106	0.4873	0.4668
0.03262	0.5027	0.501	0.5075	0.485	0.4654
0.01107	0.5026	0.5005	0.5069	0.484	0.4645
0.01425	0.5005	0.5002	0.5067	0.481	0.4644
0.18857	0.4998	0.4983	0.5065	0.4806	0.4642
0.12169	0.4983	0.4971	0.5055	0.4786	0.4634
0.06477	0.4978	0.4954	0.5051	0.4786	0.4623
0.14457	0.4967	0.4943	0.5046	0.4776	0.4573
0.08714	0.4957	0.4909	0.503	0.4755	0.4548
0.05278	0.4946	0.4901	0.5025	0.4749	0.454
0.04039	0.4932	0.4899	0.5022	0.4696	0.4533
0.18714	0.4931	0.4895	0.5017	0.4688	0.45
0.14357	0.489	0.4882	0.4984	0.4677	0.4474
0.13907	0.488	0.4871	0.4981	0.4661	0.4473
0.14872	0.4858	0.4843	0.4966	0.4661	0.4448
0.16735	0.4822	0.4811	0.4963	0.4655	0.4436
0.07205	0.4817	0.4786	0.4944	0.4603	0.4433
0.09181	0.4809	0.4743	0.4921	0.4603	0.443
0.19531	0.4756	0.472	0.4914	0.457	0.4425
0.11629	0.4746	0.4711	0.4909	0.4564	0.4412
0.15904	0.4726	0.4708	0.4905	0.4532	0.4389
0.17528	0.4718	0.4704	0.4865	0.4493	0.4378
0.19325	0.4714	0.4603	0.4848	0.4487	0.4368
0.00039	0.4702	0.4596	0.4827	0.448	0.4357
0.17719	0.4701	0.4592	0.482	0.4475	0.4354
0.04155	0.468	0.4539	0.481	0.4469	0.4341
0.09944	0.4632	0.4533	0.4809	0.4437	0.4331
0.14643	0.463	0.4516	0.4785	0.4433	0.4324
0.01081	0.4601	0.4514	0.4784	0.4431	0.4315
0.14518	0.4545	0.451	0.4771	0.443	0.428
0.11014	0.4543	0.4503	0.4765	0.4427	0.4268
0.14194	0.4485	0.4484	0.4754	0.4423	0.4254
0.1056	0.4443	0.4469	0.4744	0.442	0.4243
0.19292	0.4437	0.4447	0.4735	0.4413	0.4226
0.01088	0.443	0.4433	0.4731	0.438	0.4215
0.00795	0.4425	0.443	0.4719	0.4371	0.419
0.1639	0.441	0.4416	0.4705	0.4359	0.4182
0.03119	0.4399	0.4406	0.47	0.4338	0.417
0.08356	0.4369	0.4401	0.4696	0.431	0.4168
0.0842	0.4364	0.4386	0.4694	0.4274	0.4158
0.00499	0.4348	0.4382	0.4637	0.4255	0.4154
0.01241	0.4301	0.4372	0.4615	0.4248	0.4145
0.18901	0.4289	0.4369	0.4609	0.4201	0.4132
0.18816	0.4241	0.4368	0.4601	0.4195	0.4125
0.12312	0.4231	0.4366	0.4593	0.4191	0.4122
0.0649	0.4229	0.4322	0.4586	0.4185	0.4121
0.0705	0.4216	0.4314	0.4581	0.4169	0.4109
0.14693	0.42	0.4308	0.4542	0.4166	0.4101
0.15275	0.4169	0.4296	0.4534	0.4147	0.4093
0.15323	0.4163	0.4292	0.4528	0.411	0.4076
0.03338	0.415	0.4289	0.4508	0.4103	0.4065
0.19214	0.4109	0.4283	0.4498	0.4019	0.3968
0.12475	0.4089	0.4263	0.4479	0.4013	0.3962
0.0351	0.4058	0.425	0.445	0.4008	0.3943
0.10473	0.4049	0.4247	0.4448	0.4	0.3916
0.17033	0.4036	0.4236	0.4438	0.3996	0.3913
0.00166	0.4032	0.4233	0.4433	0.3988	0.3902
0.09143	0.4025	0.4231	0.4426	0.3976	0.3898
0.12066	0.4019	0.4217	0.4413	0.397	0.3894
0.14224	0.4009	0.4203	0.4397	0.3918	0.3865
0.0219	0.4009	0.4182	0.439	0.3918	0.3853
0.15477	0.399	0.4177	0.4379	0.3912	0.3844
0.09159	0.399	0.4161	0.436	0.3882	0.3844
0.16397	0.3947	0.4148	0.434	0.388	0.3833
0.19835	0.394	0.4146	0.4334	0.3847	0.3829
0.08637	0.3934	0.4141	0.4333	0.3833	0.3829
0.11224	0.3931	0.4137	0.4332	0.3815	0.3806
0.11105	0.3919	0.4135	0.4329	0.3793	0.3792
0.01863	0.3918	0.4129	0.4327	0.3778	0.3768
0.16671	0.3917	0.4125	0.4319	0.374	0.3741
0.11165	0.391	0.4115	0.4287	0.3738	0.3729
0.09418	0.3885	0.401	0.4286	0.3735	0.3704
0.11695	0.3869	0.4006	0.4285	0.373	0.3698
0.18707	0.3858	0.4006	0.4263	0.3718	0.3695
0.02366	0.3855	0.3993	0.4253	0.371	0.3693
0.05011	0.3827	0.3982	0.4236	0.3703	0.3683
0.09666	0.3814	0.3957	0.4202	0.3696	0.3681
0.16813	0.3811	0.3945	0.4198	0.369	0.3671
0.02654	0.379	0.3931	0.4182	0.3673	0.3633
0.12297	0.3788	0.3929	0.4146	0.3668	0.3627
0.02099	0.3769	0.3924	0.413	0.3659	0.3621
0.04161	0.3763	0.391	0.4115	0.3647	0.3609
0.05073	0.3755	0.3897	0.4096	0.3625	0.3594
0.0245	0.3745	0.3882	0.409	0.3605	0.3592
0.12198	0.3716	0.3879	0.4081	0.3589	0.359
0.01839	0.3702	0.387	0.4066	0.3585	0.3577
0.13522	0.3657	0.379	0.4056	0.3538	0.3548
0.16683	0.3641	0.3779	0.3994	0.3525	0.3537
0.15292	0.3632	0.3765	0.3988	0.3504	0.3533
0.01781	0.362	0.3755	0.3966	0.3495	0.3519
0.19562	0.3598	0.373	0.3938	0.3492	0.3509
0.0118	0.3581	0.3711	0.3927	0.3475	0.3503
0.15671	0.3523	0.3706	0.3926	0.345	0.3472
0.08716	0.3511	0.3699	0.3913	0.3443	0.3471
0.00865	0.3505	0.3697	0.3878	0.3423	0.347
0.1696	0.3487	0.3675	0.3863	0.342	0.3455
0.17588	0.3471	0.3664	0.3827	0.3362	0.3451
0.00187	0.3468	0.3658	0.3795	0.3317	0.3412
0.03426	0.3466	0.3655	0.3779	0.3314	0.3396
0.1307	0.3446	0.3649	0.3778	0.3311	0.3387
0.13889	0.3423	0.3644	0.3751	0.3308	0.3365
0.01231	0.3409	0.3643	0.3716	0.3299	0.3362
0.08568	0.3402	0.3638	0.3709	0.3299	0.3324
0.17636	0.34	0.3636	0.369	0.3258	0.3304
0.07017	0.3396	0.355	0.3684	0.3251	0.3303
0.13028	0.3385	0.3547	0.3664	0.3197	0.3296
0.02994	0.3364	0.3538	0.3662	0.3168	0.3284
0.18322	0.3363	0.3508	0.3651	0.3153	0.3261
0.10784	0.3344	0.3494	0.3643	0.3145	0.3175
0.14673	0.3341	0.3493	0.361	0.3119	0.3163
0.15286	0.3303	0.3457	0.3607	0.3116	0.3162
0.08895	0.3297	0.3453	0.3601	0.3108	0.3144
0.02827	0.3293	0.3451	0.3598	0.3106	0.3141
0.16192	0.3272	0.3444	0.3594	0.3098	0.3117
0.17604	0.3263	0.3436	0.3576	0.3085	0.3106
0.07664	0.3256	0.3411	0.3558	0.3034	0.3091
0.18937	0.3248	0.3411	0.355	0.3034	0.3071
0.15993	0.3235	0.34	0.3538	0.3023	0.3063
0.04924	0.3233	0.3395	0.3521	0.3012	0.3048
0.12997	0.3204	0.3374	0.3505	0.3005	0.3031
0.05427	0.3198	0.3361	0.3483	0.2995	0.3026
0.01533	0.3173	0.3329	0.3461	0.2955	0.299
0.18645	0.3151	0.3322	0.3452	0.294	0.2984
0.05935	0.3149	0.332	0.3414	0.2934	0.2956
0.18827	0.3115	0.3318	0.3406	0.2933	0.2948
0.05994	0.3108	0.3314	0.3385	0.2933	0.2942
0.14426	0.3103	0.3313	0.3381	0.2932	0.2823
0.0842	0.3088	0.3305	0.3337	0.2898	0.2821
0.14298	0.3077	0.3302	0.3333	0.2884	0.2813
0.16329	0.3067	0.3278	0.3305	0.2858	0.2785
0.0551	0.3064	0.3276	0.3266	0.285	0.2782
0.03644	0.3053	0.3262	0.3257	0.2831	0.2781
0.18182	0.3049	0.3258	0.3256	0.2807	0.2766
0.10702	0.3042	0.3246	0.313	0.2806	0.273
0.15932	0.3016	0.3239	0.3108	0.2805	0.2721
0.06213	0.3014	0.3237	0.3105	0.2804	0.2713
0.03566	0.3007	0.3207	0.3085	0.2784	0.2686
0.18633	0.2971	0.3175	0.3079	0.2775	0.2683
0.08761	0.2934	0.317	0.3051	0.2763	0.2668
0.1251	0.2906	0.3164	0.301	0.2753	0.2654
0.07129	0.2905	0.316	0.2954	0.2743	0.2647
0.00579	0.2902	0.312	0.2948	0.2712	0.2642
0.17477	0.2901	0.3107	0.2913	0.2705	0.2636
0.13032	0.29	0.3078	0.2909	0.2703	0.2626
0.0622	0.2836	0.3038	0.2899	0.2692	0.2601
0.16447	0.2836	0.3037	0.289	0.268	0.2587
0.10892	0.2831	0.3027	0.2873	0.2678	0.2575
0.13854	0.2822	0.302	0.2864	0.2654	0.2564
0.12141	0.2818	0.2972	0.2832	0.2626	0.2564
0.09711	0.2816	0.2943	0.2796	0.2609	0.2563
0.11392	0.2785	0.2917	0.2763	0.2599	0.2547
0.1439	0.2784	0.2916	0.2755	0.2592	0.2534
0.13909	0.2782	0.2897	0.2746	0.2588	0.2533
0.06503	0.2777	0.2894	0.2728	0.2582	0.2529
0.02543	0.2766	0.2865	0.2687	0.2572	0.2524
0.17656	0.2761	0.2809	0.267	0.2571	0.2519
0.16319	0.2739	0.2804	0.2669	0.257	0.2515
0.03443	0.2719	0.2772	0.2653	0.2567	0.2484
0.0462	0.2694	0.2765	0.2637	0.2562	0.2461
0.0691	0.2679	0.2751	0.263	0.2559	0.2447
0.12123	0.2664	0.2736	0.2572	0.2549	0.2413
0.10284	0.2643	0.273	0.2569	0.2538	0.237
0.00348	0.2637	0.273	0.2554	0.2529	0.2365
0.18397	0.2606	0.2727	0.2551	0.2513	0.2364
0.03125	0.259	0.2713	0.2533	0.2503	0.2361
0.10148	0.2572	0.271	0.2517	0.2483	0.2361
0.18127	0.2555	0.2666	0.2517	0.2435	0.2337
0.04031	0.254	0.2638	0.2495	0.2406	0.2334
0.15564	0.2513	0.2626	0.2487	0.2401	0.2316
0.02632	0.2509	0.2611	0.2484	0.2399	0.2281
0.01189	0.2498	0.2608	0.2481	0.2395	0.227
0.05041	0.2467	0.2601	0.2471	0.2391	0.2252
0.0414	0.2465	0.2598	0.2466	0.2376	0.2222
0.04104	0.2439	0.2594	0.2422	0.2372	0.2222
0.10162	0.2436	0.2558	0.2408	0.237	0.2218
0.088	0.2433	0.2456	0.2396	0.2366	0.2199
0.15309	0.2431	0.2442	0.2375	0.2343	0.2198
0.10687	0.2402	0.2441	0.2371	0.2325	0.2198
0.02132	0.2397	0.2434	0.2369	0.2321	0.2194
0.0259	0.2378	0.243	0.2359	0.2316	0.2176
0.18932	0.2369	0.2427	0.2356	0.2259	0.2173
0.05088	0.2356	0.2408	0.2348	0.2248	0.2146
0.16196	0.2352	0.2406	0.2331	0.2236	0.2138
0.19632	0.2341	0.2404	0.2307	0.2218	0.2124
0.11997	0.232	0.2403	0.2301	0.2209	0.2108
0.00184	0.2313	0.24	0.2297	0.2181	0.2093
0.09211	0.2265	0.24	0.2294	0.2179	0.209
0.02292	0.2258	0.24	0.2254	0.216	0.2082
0.10771	0.2234	0.2376	0.2247	0.215	0.2081
0.05008	0.2218	0.2362	0.2212	0.2136	0.2075
0.12271	0.2213	0.2345	0.22	0.2134	0.2074
0.05323	0.2193	0.2338	0.2199	0.2134	0.2068
0.18434	0.215	0.2336	0.2163	0.2116	0.2043
0.11442	0.2149	0.2325	0.2161	0.2115	0.2024
0.08919	0.2148	0.2311	0.2136	0.2101	0.2019
0.00491	0.2145	0.229	0.213	0.2098	0.2017
0.00207	0.2135	0.2289	0.2121	0.2098	0.2007
0.15921	0.2132	0.2273	0.2108	0.2064	0.1991
0.19831	0.2124	0.2255	0.2089	0.2057	0.1911
0.17682	0.2099	0.2241	0.2083	0.2013	0.1909
0.04338	0.2094	0.2239	0.2081	0.2003	0.1901
0.04002	0.2067	0.2174	0.2063	0.1995	0.1894
0.14366	0.2066	0.217	0.2053	0.1955	0.1871
0.07593	0.2037	0.216	0.2028	0.1949	0.187
0.09726	0.2037	0.2082	0.2015	0.1937	0.1867
0.00753	0.2036	0.2077	0.1939	0.1907	0.1866
0.08402	0.2022	0.2076	0.1923	0.1867	0.1861
0.11868	0.2012	0.2076	0.1898	0.1861	0.1829
0.04987	0.1973	0.2066	0.1892	0.186	0.1828
0.08146	0.1969	0.2063	0.1888	0.1852	0.1786
0.16833	0.1952	0.2062	0.1886	0.185	0.1766
0.06845	0.1945	0.2022	0.1882	0.1833	0.1708
0.05054	0.1927	0.2003	0.1864	0.1831	0.1701
0.08369	0.192	0.1996	0.186	0.1827	0.1666
0.18451	0.1919	0.199	0.186	0.1798	0.166
0.02141	0.1918	0.1966	0.1856	0.1797	0.1646
0.18071	0.1917	0.1955	0.1846	0.1792	0.1644
0.02942	0.1876	0.1939	0.1838	0.1776	0.1635
0.00611	0.1876	0.1934	0.1834	0.1767	0.1614
0.01286	0.1833	0.1911	0.1826	0.1751	0.161
0.11441	0.1819	0.1906	0.1802	0.1749	0.1605
0.03769	0.1809	0.1897	0.1798	0.1727	0.16
0.04191	0.1805	0.1889	0.1795	0.1712	0.1594
0.02998	0.1783	0.1874	0.1749	0.1707	0.1579
0.13861	0.1781	0.1866	0.1746	0.1705	0.1578
0.03416	0.1732	0.1856	0.1703	0.1699	0.1576
0.14333	0.1717	0.1836	0.1696	0.1655	0.1573
0.02709	0.1701	0.1829	0.1674	0.1639	0.1564
0.02684	0.1691	0.18	0.1667	0.1637	0.1561
0.15129	0.1664	0.1795	0.1655	0.1632	0.1532
0.00172	0.165	0.1794	0.1613	0.1631	0.1529
0.16949	0.1646	0.1787	0.1601	0.1591	0.1529
0.00458	0.1625	0.1783	0.1599	0.1583	0.152
0.19907	0.162	0.1769	0.1593	0.1548	0.1517
0.03969	0.1612	0.1746	0.159	0.1544	0.1482
0.19162	0.1595	0.173	0.158	0.1535	0.1479
0.06011	0.1581	0.1727	0.1577	0.1524	0.1448
0.17797	0.1578	0.1725	0.1563	0.151	0.144
0.03991	0.1564	0.1716	0.1562	0.1505	0.1439
0.09565	0.1546	0.1709	0.1537	0.1491	0.143
0.00023	0.1529	0.1691	0.1536	0.1473	0.1426
0.03029	0.1526	0.1682	0.1531	0.1461	0.1418
0.09167	0.1484	0.1669	0.1501	0.1456	0.1417
0.09066	0.146	0.1644	0.1485	0.1446	0.1416
0.19447	0.1453	0.161	0.1473	0.1442	0.14
0.12648	0.1451	0.1603	0.1472	0.1436	0.1399
0.12345	0.1449	0.1581	0.1467	0.1422	0.1394
0.11716	0.1446	0.1575	0.1463	0.1409	0.1392
0.12238	0.1412	0.1573	0.1449	0.1407	0.1381
0.0118	0.141	0.1555	0.1438	0.1405	0.1365
0.06159	0.1364	0.1552	0.1429	0.1384	0.1353
0.07816	0.1364	0.1551	0.1401	0.1382	0.1352
0.02573	0.1363	0.1536	0.1392	0.1381	0.1349
0.01195	0.1361	0.1532	0.1382	0.1379	0.1339
0.07377	0.1336	0.1529	0.1382	0.1348	0.1337
0.07197	0.1332	0.1529	0.1306	0.1344	0.1336
0.12895	0.1332	0.1525	0.1306	0.1338	0.1334
0.01251	0.1324	0.1495	0.1303	0.1338	0.1331
0.16502	0.1311	0.1489	0.1294	0.1326	0.1301
0.09577	0.1309	0.1486	0.1284	0.1301	0.1265
0.05237	0.13	0.1472	0.127	0.1301	0.1264
0.17974	0.1283	0.1464	0.1256	0.1294	0.1262
0.13313	0.1255	0.1452	0.1243	0.127	0.126
0.13594	0.1247	0.1428	0.123	0.1252	0.1246
0.02727	0.1233	0.1424	0.1207	0.1243	0.1229
0.03404	0.1208	0.141	0.12	0.124	0.1181
0.09739	0.1179	0.1409	0.1148	0.1231	0.1159
0.04054	0.1152	0.1407	0.114	0.1211	0.1139
0.18646	0.1111	0.1394	0.1103	0.1206	0.1136
0.06025	0.1095	0.1368	0.1098	0.118	0.1118
0.14806	0.109	0.1367	0.1081	0.1178	0.1117
0.1412	0.1087	0.1352	0.1035	0.1175	0.1112
0.01236	0.0997	0.1327	0.1031	0.1127	0.1107
0.08321	0.0987	0.1271	0.1021	0.1125	0.1106
0.03527	0.0981	0.1268	0.1005	0.1121	0.1096
0.02666	0.0956	0.1261	0.0946	0.1101	0.1079
0.01039	0.0947	0.1241	0.0932	0.1089	0.1069
0.09643	0.0937	0.1231	0.0922	0.1018	0.1053
0.09263	0.0913	0.1223	0.0907	0.0992	0.1044
0.17939	0.0911	0.1212	0.0905	0.0966	0.0941
0.00552	0.091	0.1207	0.0871	0.0951	0.0902
0.03628	0.0898	0.1194	0.0867	0.0944	0.0882
0.13364	0.089	0.113	0.0847	0.0917	0.0879
0.12064	0.0878	0.1115	0.0808	0.0902	0.0792
0.07773	0.0875	0.1078	0.0779	0.089	0.0787
0.09481	0.0859	0.1058	0.076	0.0877	0.0769
0.06436	0.0841	0.1034	0.0755	0.0873	0.0754
0.16099	0.0824	0.1019	0.0742	0.087	0.0735
0.03378	0.0769	0.1005	0.0695	0.0838	0.0731
0.0724	0.0764	0.1002	0.0684	0.0824	0.073
0.0477	0.074	0.0996	0.0671	0.0803	0.0724
0.05457	0.0731	0.0986	0.0648	0.0785	0.0707
0.05293	0.072	0.0959	0.0643	0.0782	0.07
0.08664	0.0706	0.0956	0.0603	0.0773	0.0698
0.14347	0.0696	0.0913	0.0601	0.0738	0.0696
0.10166	0.0671	0.0885	0.0594	0.0736	0.0684
0.01715	0.0668	0.0877	0.0578	0.0721	0.0663
0.06989	0.0655	0.0863	0.0575	0.0706	0.0624
0.09095	0.0627	0.0857	0.0518	0.0677	0.0616
0.1374	0.0627	0.0842	0.0517	0.0656	0.0613
0.0727	0.0627	0.082	0.0497	0.0649	0.0601
0.1704	0.061	0.0812	0.0496	0.0649	0.0597
0.04951	0.0593	0.0796	0.0487	0.0649	0.0592
0.13409	0.0545	0.0792	0.0475	0.0626	0.0588
0.1952	0.0541	0.0773	0.0447	0.0591	0.058
0.18242	0.0534	0.0771	0.0446	0.0587	0.0562
0.05628	0.0526	0.0748	0.0438	0.0559	0.0525
0.18582	0.0509	0.0734	0.0436	0.0553	0.0516
0.05712	0.0489	0.0732	0.0421	0.0499	0.0506
0.18714	0.0485	0.0693	0.0403	0.0497	0.0505
0.10898	0.0445	0.0658	0.0402	0.0496	0.0505
0.02374	0.0441	0.0656	0.0401	0.0483	0.0503
0.0532	0.0423	0.0654	0.0375	0.045	0.05
0.07679	0.0417	0.0651	0.0331	0.0448	0.0492
0.10541	0.0414	0.0639	0.0299	0.0412	0.0486
0.11306	0.0399	0.0627	0.0292	0.0387	0.0483
0.17597	0.0398	0.06	0.0287	0.0383	0.0463
0.08108	0.0391	0.0592	0.0284	0.0363	0.0461
0.0796	0.0377	0.0565	0.0245	0.0323	0.0449
0.1806	0.0373	0.0563	0.0241	0.032	0.0439
0.02205	0.0367	0.0552	0.0234	0.0291	0.0438
0.0554	0.0357	0.054	0.023	0.0283	0.0437
0.08338	0.0346	0.0539	0.0221	0.0253	0.0434
0.00607	0.034	0.0521	0.0202	0.0247	0.0409
0.15568	0.0334	0.0506	0.0201	0.0239	0.0394
0.18679	0.0331	0.0491	0.0199	0.0183	0.0334
0.18508	0.0317	0.0489	0.0169	0.0163	0.0333
0.09794	0.0305	0.0425	0.0162	0.0144	0.0279
0.03829	0.0297	0.0385	0.0144	0.0143	0.0275
0.15058	0.0277	0.0338	0.0142	0.0141	0.0259
0.12112	0.0271	0.0332	0.0135	0.0137	0.0255
0.05323	0.0257	0.033	0.0114	0.0122	0.0216
0.12286	0.0252	0.0283	0.0102	0.0117	0.0203
0.00103	0.0232	0.0265	0.0099	0.0102	0.0194
0.07303	0.0219	0.0247	0.0092	0.0079	0.0191
0.08508	0.0216	0.0242	0.0091	0.0066	0.0189
0.01948	0.0208	0.0228	0.0083	0.0061	0.0145
0.18162	0.0177	0.0215	0.0074	0.0061	0.0125
0.18578	0.0164	0.0202	0.0066	0.0059	0.0105
0.16843	0.0149	0.0166	0.0064	0.0044	0.0103
0.13424	0.0143	0.0155	0.0058	0.0031	0.0102
0.16498	0.0126	0.012	0.0022	0.0023	0.0093
0.06493	0.0095	0.0102	0.002	0.0018	0.0069
0.19634	0.0065	0.0098	0.0014	0.0014	0.0067
0.14944	0.0046	0.0065	0.0005	0.0011	0.0021
0.02458	0.0044	0.0035	0.0001	0.001	0.0012

## Sheet: 9
0.09563	2.9998	2.9989	2.9981
0.19659	2.9994	2.9989	2.998
0.07568	2.998	2.9984	2.9964
0.16618	2.9945	2.9967	2.9958
0.07322	2.9918	2.996	2.9947
0.13581	2.9909	2.9949	2.992
0.19555	2.9871	2.9943	2.9914
0.19344	2.9837	2.9942	2.9897
0.17879	2.9829	2.9941	2.9873
0.10788	2.9797	2.994	2.9862
0.05737	2.9765	2.9929	2.98
0.1541	2.9719	2.9893	2.9758
0.08685	2.9684	2.989	2.9754
0.1933	2.9681	2.9889	2.9751
0.18256	2.9672	2.9889	2.9731
0.03377	2.9669	2.986	2.9713
0.14476	2.9664	2.986	2.9701
0.03379	2.9663	2.9832	2.9691
0.02579	2.9651	2.9804	2.9683
0.14574	2.9627	2.98	2.9639
0.16157	2.9608	2.9796	2.9618
0.11334	2.9605	2.9772	2.9609
0.19627	2.9601	2.9772	2.9575
0.10221	2.9599	2.9728	2.9571
0.04128	2.9574	2.9691	2.9566
0.02629	2.9563	2.9645	2.9549
0.1381	2.9558	2.9641	2.9548
0.13905	2.9533	2.9627	2.9546
0.13165	2.9518	2.9586	2.949
0.15877	2.9516	2.9584	2.9478
0.19819	2.9516	2.9544	2.9439
0.15617	2.951	2.9542	2.9429
0.03042	2.9501	2.9542	2.9415
0.18595	2.9456	2.9536	2.9379
0.08358	2.9453	2.9531	2.937
0.09109	2.9452	2.9505	2.9359
0.17376	2.944	2.9504	2.9327
0.06989	2.9432	2.9495	2.931
0.12233	2.9389	2.9485	2.9268
0.17142	2.9364	2.9476	2.9263
0.11831	2.9352	2.9468	2.9257
0.14529	2.9317	2.9435	2.9246
0.18606	2.9315	2.9432	2.9227
0.05537	2.9286	2.9408	2.9214
0.03557	2.9285	2.9393	2.9203
0.02154	2.9276	2.938	2.917
0.02639	2.9268	2.9359	2.9161
0.03646	2.9265	2.9347	2.9159
0.14674	2.9252	2.9343	2.9148
0.01969	2.9247	2.9324	2.9142
0.05868	2.924	2.9322	2.9077
0.13143	2.9216	2.9317	2.9076
0.01884	2.918	2.9315	2.9063
0.00859	2.9175	2.9307	2.9055
0.11603	2.9145	2.9295	2.9014
0.00355	2.9143	2.9292	2.8993
0.04546	2.9128	2.9286	2.8968
0.03659	2.9115	2.9268	2.8964
0.1541	2.9105	2.9259	2.8956
0.09441	2.91	2.9244	2.8947
0.06411	2.9076	2.9239	2.8904
0.0682	2.9043	2.9225	2.8843
0.17361	2.9043	2.9203	2.8842
0.18768	2.902	2.9175	2.8806
0.1703	2.8979	2.9141	2.8795
0.12756	2.8972	2.9136	2.8792
0.1331	2.897	2.9112	2.8791
0.12386	2.8957	2.9075	2.8785
0.0034	2.8954	2.9058	2.8762
0.14211	2.8942	2.9051	2.8737
0.09687	2.8926	2.9043	2.8724
0.08759	2.8925	2.9029	2.8718
0.10291	2.8924	2.9023	2.8684
0.06495	2.8883	2.9018	2.8669
0.10029	2.8873	2.9	2.8664
0.08317	2.8866	2.8961	2.865
0.1256	2.8858	2.8945	2.8641
0.14945	2.8854	2.8944	2.863
0.16001	2.8852	2.8942	2.8619
0.19168	2.8848	2.8859	2.8614
0.1731	2.8844	2.8835	2.8599
0.10775	2.8841	2.883	2.8582
0.17094	2.8833	2.8769	2.8576
0.16491	2.8824	2.8758	2.8571
0.0508	2.8816	2.8722	2.8553
0.09752	2.8785	2.8712	2.8525
0.07547	2.8775	2.8712	2.8483
0.03891	2.87	2.871	2.8466
0.08183	2.8676	2.8702	2.8441
0.00189	2.8669	2.8694	2.8415
0.19956	2.8662	2.8692	2.84
0.00186	2.8652	2.8687	2.8367
0.16568	2.8647	2.8676	2.8333
0.07427	2.86	2.8642	2.8324
0.00233	2.8507	2.8635	2.8275
0.022	2.8503	2.8612	2.8274
0.02673	2.8501	2.86	2.8272
0.17646	2.8496	2.8572	2.8233
0.08848	2.8495	2.8569	2.8228
0.0633	2.8483	2.8555	2.8209
0.1952	2.8445	2.8509	2.8204
0.0367	2.8427	2.8479	2.8196
0.18451	2.8415	2.8471	2.8183
0.09625	2.8412	2.847	2.8175
0.19047	2.8404	2.8448	2.8148
0.02986	2.8385	2.8447	2.8135
0.18527	2.8384	2.8441	2.8119
0.14069	2.8382	2.8436	2.8102
0.10554	2.8381	2.843	2.8099
0.07185	2.8374	2.8428	2.8078
0.05815	2.8372	2.8424	2.8072
0.18108	2.837	2.8418	2.8059
0.17129	2.8364	2.8396	2.8054
0.00997	2.8362	2.8393	2.801
0.11091	2.8358	2.8385	2.7995
0.01995	2.8347	2.8385	2.7922
0.08098	2.8343	2.8384	2.7889
0.12981	2.8341	2.8371	2.7887
0.1725	2.8317	2.8352	2.7879
0.11363	2.8316	2.8347	2.7873
0.12169	2.8299	2.8295	2.7864
0.03238	2.8293	2.8254	2.7844
0.04141	2.829	2.8237	2.7841
0.07766	2.8258	2.82	2.7834
0.14322	2.8201	2.8194	2.7828
0.15345	2.8199	2.818	2.7824
0.01662	2.8181	2.8176	2.7821
0.01113	2.8152	2.8155	2.7819
0.06248	2.8146	2.8155	2.7786
0.10637	2.8136	2.811	2.7774
0.13656	2.8115	2.809	2.7773
0.16413	2.8114	2.8071	2.7735
0.16116	2.8108	2.8059	2.7711
0.05171	2.8074	2.8049	2.7706
0.14053	2.8051	2.8046	2.7698
0.10445	2.7985	2.8042	2.7681
0.18041	2.7984	2.803	2.7574
0.1086	2.7968	2.8024	2.7573
0.09464	2.7958	2.7967	2.7571
0.07205	2.7949	2.7947	2.7567
0.02907	2.794	2.7933	2.7556
0.0825	2.7937	2.793	2.7546
0.01305	2.7888	2.7907	2.7528
0.1453	2.7884	2.7897	2.752
0.15713	2.7875	2.7885	2.7493
0.19448	2.7863	2.7882	2.7491
0.15014	2.7844	2.7871	2.7474
0.01763	2.7841	2.7865	2.7469
0.18732	2.7836	2.7856	2.7428
0.10884	2.7829	2.7856	2.7425
0.13121	2.7812	2.7845	2.7417
0.0935	2.7804	2.7823	2.7412
0.04669	2.78	2.7767	2.7396
0.19212	2.7763	2.776	2.7383
0.19359	2.7753	2.7737	2.7374
0.1608	2.7751	2.7729	2.7368
0.0078	2.7743	2.7717	2.7346
0.12632	2.7734	2.7711	2.7317
0.09075	2.7727	2.769	2.7314
0.03009	2.7701	2.7678	2.7307
0.09517	2.77	2.7675	2.7302
0.13901	2.7674	2.764	2.7296
0.15103	2.7645	2.7636	2.7288
0.141	2.7643	2.7634	2.7275
0.01431	2.7641	2.761	2.7271
0.04539	2.7619	2.7568	2.7261
0.14486	2.7614	2.7561	2.7206
0.02087	2.7589	2.7558	2.7196
0.16959	2.7562	2.7554	2.7191
0.15397	2.7525	2.754	2.716
0.19882	2.7518	2.7534	2.7145
0.02255	2.7504	2.7507	2.7142
0.13203	2.7418	2.7494	2.7105
0.15423	2.7412	2.7491	2.7096
0.19253	2.74	2.749	2.7072
0.03714	2.7398	2.7484	2.7062
0.01575	2.7394	2.7473	2.7057
0.18626	2.7382	2.7447	2.7045
0.0682	2.7366	2.7435	2.7045
0.16632	2.7347	2.743	2.7005
0.13291	2.7327	2.7408	2.7001
0.00226	2.7315	2.7362	2.6988
0.08787	2.7281	2.7338	2.6971
0.19013	2.7251	2.7332	2.6959
0.15859	2.723	2.7319	2.6955
0.16113	2.7208	2.7299	2.6953
0.19221	2.72	2.7291	2.6936
0.05043	2.7179	2.7282	2.6929
0.11008	2.7151	2.7279	2.6915
0.133	2.7149	2.7268	2.6882
0.04351	2.7094	2.7221	2.6865
0.18753	2.7073	2.7182	2.6806
0.1659	2.7063	2.7182	2.6797
0.02268	2.7052	2.7181	2.6795
0.14998	2.703	2.7157	2.6775
0.09915	2.7025	2.7123	2.6757
0.04529	2.6993	2.7104	2.6751
0.19813	2.698	2.7023	2.674
0.1592	2.6975	2.7001	2.6733
0.12435	2.6937	2.6994	2.6731
0.1372	2.6935	2.6973	2.673
0.07855	2.6933	2.6957	2.6699
0.0035	2.6894	2.6955	2.6692
0.12912	2.6881	2.6937	2.6669
0.01393	2.6873	2.6933	2.6666
0.05515	2.6873	2.693	2.6644
0.16822	2.6871	2.6929	2.6629
0.18723	2.6852	2.69	2.6626
0.15381	2.6845	2.6888	2.6589
0.06699	2.6829	2.686	2.6574
0.14727	2.6825	2.6793	2.6552
0.1687	2.6817	2.678	2.6548
0.01387	2.68	2.6766	2.654
0.18101	2.6763	2.6756	2.6497
0.02494	2.6695	2.6703	2.6436
0.02638	2.6684	2.6687	2.6385
0.16502	2.6681	2.6665	2.6369
0.13073	2.667	2.6659	2.6331
0.15759	2.6651	2.6651	2.6328
0.00419	2.6636	2.662	2.6325
0.15988	2.6604	2.6606	2.6323
0.18354	2.6581	2.6594	2.6305
0.01594	2.657	2.6575	2.63
0.07014	2.6568	2.6559	2.6295
0.16301	2.6534	2.6557	2.6283
0.09218	2.6508	2.6512	2.6256
0.0749	2.6504	2.6496	2.6254
0.17067	2.6494	2.6488	2.6254
0.04082	2.6492	2.6464	2.6249
0.00915	2.6483	2.6446	2.6221
0.11008	2.6467	2.6421	2.6214
0.1775	2.6449	2.6414	2.6159
0.13376	2.6449	2.6378	2.6154
0.00071	2.6432	2.6321	2.6151
0.14752	2.6414	2.6304	2.6095
0.12991	2.6383	2.6292	2.6036
0.08166	2.636	2.6235	2.6031
0.14424	2.6355	2.6218	2.6014
0.04418	2.6347	2.6217	2.601
0.10666	2.6319	2.6215	2.5999
0.09556	2.6316	2.6211	2.598
0.19228	2.6295	2.6202	2.597
0.06132	2.6246	2.62	2.5963
0.11827	2.6245	2.6199	2.5962
0.06761	2.624	2.6186	2.596
0.13333	2.6238	2.6183	2.5958
0.04938	2.6228	2.6166	2.5937
0.17068	2.6225	2.6148	2.5934
0.00473	2.6215	2.6135	2.5924
0.14305	2.621	2.613	2.5916
0.08972	2.62	2.6111	2.5909
0.04748	2.6192	2.6107	2.5884
0.1293	2.619	2.6103	2.586
0.11122	2.6184	2.6098	2.5849
0.09905	2.6182	2.6095	2.5848
0.02191	2.6144	2.6093	2.5843
0.12158	2.6126	2.6049	2.5837
0.12115	2.6125	2.6038	2.5821
0.03126	2.6119	2.6035	2.5803
0.11598	2.6116	2.6034	2.5774
0.08016	2.6115	2.6022	2.5766
0.15995	2.6044	2.6019	2.5746
0.12403	2.5985	2.6013	2.5719
0.09119	2.5926	2.6011	2.5717
0.14737	2.5926	2.6001	2.5713
0.06755	2.5917	2.6001	2.5677
0.01203	2.5914	2.5996	2.5594
0.15274	2.5881	2.5983	2.5591
0.13311	2.5879	2.5978	2.5591
0.00407	2.5874	2.5969	2.5561
0.1457	2.5874	2.5927	2.5552
0.0195	2.5865	2.5927	2.5534
0.17726	2.5865	2.5913	2.5509
0.10695	2.5859	2.5913	2.5482
0.09877	2.5837	2.5895	2.5465
0.00776	2.5834	2.586	2.5464
0.04831	2.583	2.5835	2.5445
0.13704	2.583	2.5821	2.5428
0.05117	2.5829	2.58	2.5415
0.16811	2.5788	2.579	2.5407
0.09695	2.5786	2.5758	2.5398
0.08726	2.5776	2.5752	2.5382
0.18494	2.5764	2.5749	2.5362
0.05778	2.5725	2.5748	2.5351
0.09214	2.5722	2.574	2.534
0.04767	2.5662	2.5717	2.5331
0.09484	2.5653	2.5717	2.5314
0.16298	2.5643	2.5713	2.5262
0.03107	2.5631	2.5708	2.5229
0.18899	2.5625	2.5706	2.5201
0.15937	2.5624	2.5705	2.5177
0.11324	2.562	2.5704	2.5156
0.12145	2.5612	2.5672	2.5126
0.08781	2.5598	2.565	2.5063
0.11611	2.5593	2.5645	2.5059
0.08269	2.5565	2.5625	2.4995
0.00354	2.5534	2.5621	2.499
0.11845	2.553	2.5618	2.4976
0.1768	2.5529	2.5597	2.4929
0.0524	2.5502	2.5596	2.492
0.03734	2.5491	2.5569	2.4907
0.12841	2.5483	2.5543	2.4897
0.0787	2.5477	2.5536	2.4874
0.07668	2.5475	2.553	2.4856
0.11922	2.5463	2.553	2.4854
0.13398	2.5439	2.5486	2.4831
0.16372	2.543	2.5484	2.4804
0.17702	2.5426	2.5481	2.4798
0.09742	2.5419	2.5473	2.4788
0.09124	2.5377	2.5438	2.4786
0.16479	2.5323	2.5411	2.4776
0.04785	2.5321	2.5343	2.4768
0.12007	2.5312	2.5343	2.4743
0.13812	2.5302	2.5309	2.4726
0.00948	2.5296	2.5304	2.4712
0.16058	2.5261	2.5285	2.4688
0.08955	2.5246	2.5282	2.4681
0.0072	2.523	2.5258	2.4673
0.06458	2.5226	2.5254	2.4666
0.11538	2.5208	2.524	2.4652
0.05018	2.5185	2.5224	2.4649
0.04748	2.517	2.5214	2.4582
0.05541	2.5168	2.5201	2.457
0.05294	2.5167	2.5174	2.4548
0.16597	2.5165	2.5135	2.4517
0.02752	2.5164	2.5119	2.4464
0.135	2.5119	2.5115	2.4418
0.18368	2.5116	2.5111	2.4414
0.07145	2.5106	2.5076	2.44
0.18922	2.5103	2.5034	2.439
0.18762	2.5094	2.5026	2.437
0.1626	2.5076	2.5	2.4345
0.15079	2.5064	2.4996	2.4313
0.1625	2.5032	2.4993	2.4306
0.04201	2.5017	2.4989	2.4293
0.15528	2.4985	2.4973	2.4272
0.03758	2.4942	2.4973	2.4259
0.07272	2.4933	2.4947	2.4257
0.18277	2.4897	2.4924	2.4249
0.15503	2.4896	2.4919	2.4238
0.0759	2.4893	2.4914	2.42
0.10143	2.4877	2.4908	2.4199
0.14407	2.487	2.4873	2.4178
0.063	2.4853	2.4835	2.4178
0.01794	2.4851	2.4764	2.4167
0.00043	2.4849	2.4758	2.4149
0.07905	2.4839	2.4738	2.4137
0.18384	2.4808	2.4734	2.4114
0.06995	2.4807	2.4717	2.4085
0.031	2.4779	2.4716	2.4078
0.03885	2.4779	2.4673	2.406
0.16774	2.4753	2.4635	2.406
0.12935	2.4752	2.4626	2.4046
0.17209	2.4724	2.4594	2.4042
0.12783	2.4666	2.4572	2.404
0.04594	2.4656	2.4556	2.4039
0.02728	2.4645	2.4526	2.4033
0.15229	2.4644	2.4514	2.4008
0.01035	2.4624	2.4511	2.4006
0.03069	2.4615	2.4487	2.4003
0.14914	2.4604	2.4485	2.3968
0.09006	2.458	2.446	2.3967
0.09747	2.4577	2.4456	2.3961
0.05922	2.452	2.4449	2.3952
0.04606	2.452	2.4444	2.3951
0.16823	2.4494	2.4443	2.3951
0.05499	2.4494	2.4442	2.3933
0.0263	2.4481	2.442	2.3931
0.18499	2.4476	2.4387	2.3916
0.0101	2.4464	2.4383	2.3894
0.1046	2.4421	2.4362	2.3881
0.18741	2.4402	2.4359	2.3865
0.07838	2.4397	2.4355	2.3823
0.10876	2.4389	2.4325	2.3819
0.03584	2.4388	2.4309	2.38
0.08902	2.4375	2.4296	2.3788
0.03766	2.4364	2.4255	2.3774
0.1855	2.4342	2.425	2.3757
0.037	2.4329	2.4229	2.3719
0.15319	2.4315	2.4222	2.3693
0.17853	2.4301	2.4216	2.3632
0.16516	2.4248	2.42	2.3618
0.05138	2.4247	2.4169	2.361
0.18344	2.4223	2.4146	2.3568
0.12573	2.4198	2.4132	2.3549
0.18027	2.4194	2.4115	2.3545
0.11195	2.4181	2.4111	2.3535
0.09217	2.4179	2.4107	2.3505
0.17339	2.414	2.4106	2.3504
0.18887	2.4108	2.4103	2.3502
0.03747	2.409	2.4085	2.3479
0.12303	2.4062	2.4078	2.3452
0.19024	2.4056	2.4077	2.3432
0.15876	2.4052	2.4038	2.3431
0.16136	2.4043	2.4036	2.3429
0.03906	2.4042	2.4006	2.3425
0.15077	2.4041	2.4004	2.3386
0.16468	2.4036	2.3999	2.3381
0.11051	2.4014	2.3957	2.338
0.04173	2.4	2.3952	2.3374
0.00314	2.3977	2.3926	2.3369
0.17419	2.3974	2.3896	2.3349
0.05128	2.397	2.3884	2.3345
0.12998	2.3937	2.3813	2.3264
0.09316	2.3926	2.381	2.326
0.1597	2.3911	2.3801	2.3256
0.02645	2.3859	2.3794	2.3238
0.18539	2.3854	2.3785	2.3222
0.14404	2.3823	2.3757	2.32
0.03801	2.3813	2.3753	2.3189
0.04361	2.38	2.3707	2.3186
0.02397	2.3798	2.3688	2.3167
0.10164	2.3777	2.3686	2.3144
0.16412	2.377	2.3681	2.3134
0.13532	2.373	2.3632	2.3093
0.10274	2.3697	2.3613	2.3092
0.02511	2.369	2.3592	2.3078
0.04369	2.3685	2.3583	2.3075
0.12648	2.3624	2.3582	2.3041
0.19276	2.3612	2.3568	2.3037
0.0175	2.3599	2.3537	2.3016
0.12022	2.3585	2.3523	2.3011
0.03897	2.3582	2.3505	2.3006
0.15442	2.3582	2.3503	2.2988
0.07378	2.3573	2.3495	2.2951
0.14568	2.3555	2.3477	2.2949
0.16079	2.3547	2.3462	2.2943
0.02879	2.3534	2.3461	2.2908
0.04773	2.351	2.3434	2.2904
0.02138	2.3505	2.3414	2.2886
0.16227	2.3497	2.3408	2.2886
0.10638	2.3487	2.34	2.2882
0.06248	2.3458	2.3391	2.2852
0.1751	2.3397	2.3386	2.2778
0.04816	2.3393	2.3376	2.2773
0.06528	2.3388	2.3369	2.2733
0.19641	2.3388	2.3362	2.2714
0.11373	2.337	2.3359	2.2702
0.03618	2.3333	2.3343	2.2685
0.07285	2.3326	2.3321	2.2663
0.18752	2.3314	2.3309	2.2655
0.06139	2.3305	2.3297	2.2651
0.0982	2.3305	2.3294	2.2621
0.07736	2.3302	2.3288	2.2596
0.18896	2.3261	2.3244	2.2589
0.12061	2.3215	2.3218	2.2544
0.06973	2.3193	2.3184	2.252
0.05387	2.3191	2.317	2.2518
0.15884	2.3173	2.3169	2.2495
0.08266	2.3163	2.3161	2.2493
0.16292	2.3151	2.3155	2.2475
0.00719	2.3146	2.3128	2.247
0.04332	2.3144	2.3124	2.246
0.14033	2.3143	2.3094	2.2425
0.15105	2.3141	2.3073	2.2415
0.09876	2.3134	2.3037	2.2373
0.14999	2.3111	2.3021	2.2367
0.0055	2.3089	2.301	2.2338
0.05436	2.3072	2.2975	2.2333
0.04056	2.3067	2.2971	2.2319
0.00317	2.3061	2.297	2.2316
0.04376	2.3039	2.2931	2.2298
0.04575	2.3019	2.29	2.228
0.08996	2.296	2.2886	2.227
0.0038	2.2954	2.2884	2.2259
0.07037	2.291	2.2876	2.2227
0.03507	2.2883	2.2866	2.2221
0.09239	2.2871	2.2858	2.2213
0.07078	2.2866	2.2795	2.2194
0.15388	2.2852	2.2794	2.2181
0.09344	2.2842	2.2754	2.2152
0.08765	2.2802	2.2732	2.2126
0.14997	2.2794	2.2725	2.2124
0.01901	2.2754	2.2709	2.2122
0.10454	2.2696	2.2697	2.2111
0.07417	2.2646	2.2674	2.2102
0.02833	2.2638	2.267	2.21
0.18178	2.2635	2.2655	2.2091
0.02058	2.2612	2.2652	2.2087
0.00374	2.2573	2.2605	2.2074
0.04606	2.2561	2.2594	2.2058
0.17497	2.2553	2.2577	2.2056
0.15641	2.2537	2.2574	2.2033
0.01395	2.2535	2.2561	2.2033
0.16338	2.253	2.2559	2.2031
0.16879	2.25	2.2555	2.2005
0.03601	2.2488	2.2523	2.1956
0.01318	2.2484	2.2514	2.1954
0.16315	2.2477	2.251	2.1954
0.18162	2.2464	2.2507	2.1938
0.08558	2.2457	2.2476	2.1896
0.0312	2.2425	2.2471	2.1892
0.07014	2.2369	2.2462	2.1866
0.00752	2.2346	2.2446	2.1856
0.1543	2.2323	2.2438	2.1856
0.04164	2.2322	2.2409	2.1845
0.03751	2.232	2.2407	2.1825
0.03098	2.2297	2.2391	2.181
0.17298	2.228	2.2374	2.18
0.13746	2.2267	2.2353	2.1774
0.15734	2.226	2.2352	2.1763
0.05678	2.2238	2.2335	2.1755
0.11705	2.219	2.2334	2.1747
0.03925	2.217	2.232	2.1746
0.04914	2.2159	2.2318	2.1715
0.02231	2.213	2.2279	2.1712
0.13951	2.2095	2.2277	2.1708
0.05551	2.2092	2.2263	2.1667
0.04953	2.2084	2.2249	2.1657
0.0557	2.2044	2.2243	2.1643
0.09347	2.2027	2.2235	2.1631
0.14987	2.2026	2.2211	2.1576
0.1233	2.2023	2.2199	2.1576
0.1965	2.1997	2.2197	2.1537
0.19986	2.199	2.2195	2.152
0.02668	2.1961	2.2194	2.1503
0.14565	2.1957	2.2187	2.1486
0.02493	2.1932	2.2173	2.1476
0.16098	2.1913	2.2145	2.1473
0.00337	2.1874	2.2135	2.1463
0.15041	2.187	2.2083	2.1446
0.09698	2.185	2.2081	2.1405
0.02091	2.1846	2.207	2.1399
0.02604	2.1845	2.2049	2.1381
0.03545	2.183	2.2044	2.1377
0.14446	2.1817	2.204	2.1359
0.03531	2.1813	2.2007	2.1317
0.04937	2.1806	2.1966	2.1298
0.07653	2.1798	2.1949	2.1279
0.08691	2.179	2.1937	2.1277
0.03575	2.1782	2.1919	2.127
0.18534	2.1768	2.1912	2.1258
0.13289	2.1765	2.1896	2.1256
0.12094	2.1744	2.1871	2.1243
0.09859	2.1741	2.1845	2.1227
0.01105	2.1711	2.1843	2.1214
0.02758	2.1709	2.184	2.1207
0.08535	2.1706	2.1825	2.1191
0.09461	2.1686	2.1818	2.1172
0.11141	2.1684	2.1809	2.1171
0.10825	2.1653	2.18	2.1171
0.05485	2.165	2.177	2.1169
0.04204	2.1645	2.173	2.1163
0.07303	2.1641	2.1725	2.1161
0.19966	2.1636	2.1716	2.115
0.13936	2.1632	2.1711	2.1143
0.14424	2.1631	2.1698	2.1122
0.106	2.1613	2.1664	2.1065
0.10951	2.1607	2.1655	2.106
0.01558	2.1569	2.1647	2.1051
0.03035	2.1516	2.1642	2.1048
0.13352	2.1464	2.164	2.1027
0.04156	2.1462	2.1597	2.1017
0.04602	2.1438	2.1584	2.0997
0.10923	2.1436	2.1579	2.099
0.16835	2.1424	2.1573	2.0978
0.15551	2.1403	2.1571	2.0967
0.09842	2.1388	2.1556	2.0962
0.06703	2.1352	2.1549	2.0961
0.0607	2.1322	2.152	2.0951
0.15605	2.1314	2.152	2.0942
0.08363	2.1281	2.151	2.0942
0.06225	2.1252	2.1507	2.0926
0.06746	2.1241	2.1505	2.0918
0.08644	2.1236	2.1472	2.0886
0.1714	2.1224	2.1469	2.0878
0.0184	2.1203	2.1446	2.0856
0.02914	2.1191	2.1444	2.0843
0.11466	2.1177	2.1433	2.083
0.06466	2.1177	2.1423	2.0829
0.05302	2.1155	2.1418	2.0817
0.06965	2.1153	2.1406	2.0813
0.16569	2.1143	2.1371	2.0811
0.03238	2.1107	2.1367	2.081
0.07585	2.1104	2.1341	2.0803
0.00709	2.1102	2.1316	2.0782
0.09041	2.1082	2.1312	2.0757
0.02984	2.1075	2.1299	2.071
0.1071	2.1073	2.1298	2.0661
0.15224	2.1035	2.1296	2.0631
0.09415	2.1029	2.1268	2.063
0.12507	2.1019	2.1208	2.0621
0.05581	2.1008	2.1179	2.0608
0.0329	2.0993	2.1161	2.0598
0.1703	2.0967	2.1144	2.0598
0.14553	2.0955	2.1124	2.0596
0.12668	2.0943	2.1116	2.0585
0.01317	2.0933	2.1084	2.0568
0.1134	2.0923	2.1062	2.0561
0.14528	2.0877	2.1058	2.0553
0.14385	2.0865	2.0938	2.0546
0.00549	2.0846	2.0926	2.0526
0.15965	2.084	2.0922	2.0522
0.05037	2.0822	2.0907	2.0517
0.03694	2.0789	2.0872	2.0516
0.10208	2.0787	2.0872	2.0512
0.05632	2.0782	2.087	2.0499
0.14131	2.077	2.0867	2.0494
0.1787	2.0768	2.0842	2.0491
0.06878	2.0765	2.0842	2.0466
0.02786	2.0757	2.0839	2.0451
0.05146	2.0707	2.0803	2.0449
0.05774	2.0705	2.0801	2.0415
0.11051	2.0646	2.0789	2.0412
0.12148	2.0638	2.0789	2.0402
0.07066	2.063	2.0775	2.0398
0.15886	2.062	2.0759	2.0395
0.03772	2.0614	2.0695	2.037
0.15521	2.0564	2.0687	2.0365
0.09135	2.0543	2.0673	2.036
0.07668	2.0528	2.0664	2.0347
0.03852	2.0477	2.0664	2.034
0.19311	2.0446	2.0656	2.033
0.00622	2.0438	2.0636	2.0289
0.00012	2.0435	2.0619	2.0266
0.10792	2.0427	2.0613	2.0239
0.08374	2.0418	2.0608	2.0217
0.05887	2.0406	2.0606	2.0195
0.19563	2.0401	2.0592	2.0174
0.05729	2.0395	2.0584	2.0144
0.1826	2.0389	2.0578	2.014
0.1552	2.0379	2.0568	2.0131
0.11388	2.0378	2.056	2.0103
0.1982	2.0327	2.0548	2.0057
0.07883	2.0314	2.0548	2.0038
0.1541	2.0309	2.0545	2.0036
0.0114	2.0289	2.0537	2.0034
0.14906	2.0273	2.0493	2.0027
0.15969	2.0269	2.0482	1.9995
0.02631	2.0265	2.0439	1.9988
0.09044	2.0258	2.0426	1.9942
0.04912	2.0238	2.0395	1.9938
0.1045	2.0221	2.0376	1.9926
0.12067	2.0215	2.0352	1.9907
0.02232	2.0215	2.0345	1.9906
0.01661	2.0202	2.034	1.9878
0.06731	2.018	2.0327	1.9865
0.00557	2.0128	2.0323	1.9854
0.09016	2.012	2.0314	1.9823
0.10649	2.0119	2.0311	1.9821
0.18238	2.011	2.031	1.982
0.17267	2.01	2.0296	1.9818
0.04493	2.0062	2.0293	1.9771
0.0115	2.0061	2.0274	1.9769
0.05269	2.005	2.0254	1.9758
0.01751	2.0045	2.0254	1.9753
0.03614	2.0016	2.0239	1.9748
0.001	2.0003	2.0224	1.9705
0.04561	2.0002	2.0199	1.9703
0.03638	1.9967	2.0197	1.9673
0.04997	1.9922	2.0139	1.9669
0.01711	1.9885	2.0118	1.9641
0.16543	1.9881	2.0117	1.9633
0.13751	1.988	2.0114	1.9591
0.06549	1.9863	2.0113	1.9589
0.03935	1.9863	2.0104	1.9569
0.18753	1.986	2.0099	1.955
0.12586	1.9854	2.0095	1.952
0.10135	1.9785	2.008	1.952
0.00314	1.978	2.006	1.9477
0.1567	1.978	2.0042	1.9476
0.16177	1.9769	2.0041	1.943
0.03454	1.9753	2.0039	1.943
0.0479	1.9741	1.9997	1.9404
0.0326	1.974	1.9993	1.9386
0.06204	1.9732	1.9986	1.9384
0.01623	1.9702	1.9985	1.9381
0.06008	1.9684	1.9984	1.9373
0.1415	1.9683	1.9963	1.9353
0.10285	1.9671	1.9955	1.9343
0.11037	1.9666	1.9939	1.9337
0.17471	1.9663	1.9929	1.9332
0.13636	1.9656	1.9905	1.933
0.18549	1.9649	1.9893	1.9306
0.01403	1.9596	1.9886	1.9296
0.1454	1.9596	1.988	1.9284
0.19037	1.9563	1.988	1.9276
0.097	1.9543	1.9855	1.9266
0.14234	1.954	1.984	1.9243
0.02148	1.9535	1.9832	1.924
0.13548	1.95	1.9831	1.9223
0.19112	1.947	1.9805	1.9167
0.08182	1.9405	1.9803	1.9164
0.17113	1.9396	1.9778	1.9157
0.05473	1.9376	1.9771	1.9134
0.01225	1.9356	1.9769	1.9127
0.14971	1.9345	1.9752	1.9118
0.00832	1.9338	1.9746	1.9089
0.08793	1.9312	1.9743	1.9028
0.09065	1.9297	1.9737	1.8984
0.10355	1.9295	1.9736	1.898
0.01479	1.9277	1.9736	1.8954
0.10217	1.9272	1.9716	1.8948
0.19759	1.9253	1.9694	1.8926
0.19544	1.9244	1.9691	1.8913
0.14529	1.9186	1.9646	1.8896
0.04805	1.9185	1.9627	1.8894
0.05881	1.9167	1.9587	1.8876
0.07115	1.9165	1.9586	1.8845
0.07387	1.9139	1.9578	1.8834
0.06923	1.9136	1.9573	1.8829
0.11004	1.9131	1.95	1.8803
0.06127	1.9127	1.9488	1.8785
0.04089	1.9127	1.9474	1.8772
0.15974	1.9088	1.9454	1.8761
0.13625	1.908	1.941	1.8753
0.05231	1.9062	1.9403	1.874
0.10723	1.9044	1.9397	1.8739
0.12212	1.9002	1.9367	1.8737
0.08964	1.8994	1.9345	1.8732
0.15307	1.8993	1.9341	1.8725
0.0429	1.8987	1.9337	1.8701
0.04726	1.8965	1.9334	1.87
0.03022	1.8961	1.9327	1.8696
0.08271	1.8958	1.9292	1.8694
0.14268	1.8933	1.9278	1.868
0.07422	1.8895	1.9258	1.8675
0.07312	1.8888	1.9256	1.8665
0.19811	1.8883	1.9236	1.8661
0.13098	1.8855	1.9231	1.866
0.02579	1.8845	1.923	1.8647
0.19212	1.8835	1.9215	1.8534
0.11872	1.8815	1.9212	1.852
0.02902	1.8795	1.921	1.8518
0.17017	1.8776	1.918	1.8512
0.12307	1.8775	1.9141	1.8509
0.11664	1.875	1.9134	1.8508
0.0406	1.8733	1.9131	1.8504
0.02285	1.8675	1.9109	1.8498
0.08455	1.8672	1.9094	1.8484
0.11472	1.8667	1.9089	1.8479
0.03545	1.8659	1.908	1.8467
0.1707	1.8657	1.9078	1.8452
0.18441	1.8607	1.9064	1.8424
0.00443	1.8576	1.9061	1.8396
0.13173	1.8539	1.9061	1.8388
0.05733	1.8537	1.9016	1.8356
0.04895	1.8526	1.9014	1.8346
0.08293	1.852	1.9006	1.8334
0.04808	1.852	1.899	1.8323
0.07217	1.851	1.8955	1.8313
0.10987	1.8505	1.8906	1.8273
0.18254	1.8502	1.8893	1.8246
0.01627	1.8484	1.8874	1.8243
0.0617	1.848	1.884	1.8227
0.15306	1.8479	1.8839	1.8221
0.05328	1.8479	1.8831	1.8205
0.153	1.847	1.8803	1.8188
0.05102	1.8464	1.8783	1.8185
0.1505	1.8454	1.878	1.8164
0.05801	1.8443	1.8766	1.8143
0.17488	1.8437	1.876	1.811
0.18845	1.8327	1.876	1.8106
0.04638	1.8321	1.8758	1.8099
0.19953	1.8314	1.8755	1.8078
0.02954	1.831	1.8753	1.8075
0.12145	1.8307	1.8749	1.8063
0.04658	1.8282	1.8745	1.8056
0.07433	1.8274	1.8691	1.8054
0.02977	1.8267	1.8627	1.8033
0.01425	1.823	1.8607	1.8013
0.15354	1.8225	1.8606	1.7989
0.09282	1.8211	1.8588	1.7974
0.10432	1.8202	1.8563	1.7916
0.05232	1.8186	1.854	1.7887
0.00715	1.8184	1.8533	1.7851
0.1799	1.8182	1.8529	1.7779
0.18965	1.818	1.8484	1.774
0.19221	1.8167	1.8482	1.7734
0.15301	1.8156	1.8474	1.7733
0.18613	1.8143	1.8435	1.7692
0.04097	1.814	1.8427	1.7689
0.02017	1.8137	1.8419	1.7672
0.13788	1.8106	1.8412	1.7666
0.12187	1.8101	1.8394	1.7664
0.11597	1.8093	1.8387	1.7652
0.08051	1.8085	1.8386	1.765
0.09984	1.807	1.838	1.764
0.13254	1.8059	1.8376	1.7638
0.05916	1.8017	1.8375	1.7638
0.14624	1.7997	1.8341	1.7615
0.09829	1.7975	1.8332	1.7605
0.11596	1.7971	1.8324	1.7602
0.18528	1.7898	1.8309	1.7579
0.07381	1.7864	1.8264	1.7576
0.07972	1.7834	1.8237	1.7571
0.13732	1.783	1.8226	1.7563
0.1976	1.7811	1.8214	1.7538
0.09854	1.7789	1.821	1.753
0.01346	1.7772	1.8186	1.75
0.11275	1.7768	1.8179	1.7467
0.17348	1.7764	1.8157	1.7465
0.06087	1.7732	1.8137	1.7454
0.17437	1.7727	1.8124	1.7443
0.18251	1.7691	1.8112	1.7443
0.03527	1.763	1.8103	1.7414
0.16806	1.7627	1.8084	1.7381
0.05906	1.7615	1.8039	1.7334
0.17562	1.7615	1.8015	1.7333
0.01387	1.7604	1.8007	1.7306
0.03316	1.7595	1.7992	1.7292
0.10695	1.758	1.7989	1.7285
0.10926	1.7579	1.7972	1.7274
0.15339	1.7572	1.7955	1.7271
0.10772	1.757	1.7946	1.7263
0.17266	1.7548	1.7944	1.7249
0.16633	1.7532	1.7938	1.7164
0.03432	1.7515	1.7917	1.7136
0.12222	1.7501	1.7909	1.7076
0.19729	1.7494	1.7894	1.7074
0.12084	1.749	1.7894	1.7074
0.15718	1.7485	1.7865	1.7042
0.09429	1.747	1.7864	1.7036
0.08879	1.7459	1.786	1.7021
0.03631	1.7451	1.7859	1.6992
0.03681	1.7448	1.7851	1.6976
0.18267	1.7446	1.7846	1.6972
0.06799	1.7415	1.7831	1.6957
0.07493	1.7397	1.7781	1.6949
0.02677	1.7341	1.7756	1.6943
0.05052	1.7329	1.7675	1.6942
0.17371	1.7309	1.764	1.6916
0.16144	1.7308	1.7605	1.6914
0.00226	1.73	1.7577	1.6866
0.11052	1.729	1.7575	1.6864
0.00927	1.7271	1.7573	1.6849
0.18976	1.7262	1.7564	1.6844
0.05149	1.725	1.7558	1.6836
0.00566	1.7238	1.7555	1.6812
0.12092	1.7236	1.7542	1.6796
0.04195	1.723	1.7536	1.6757
0.18513	1.7199	1.7526	1.6738
0.04423	1.7198	1.7496	1.671
0.08052	1.7192	1.7493	1.6703
0.14323	1.7189	1.7458	1.6681
0.10186	1.7155	1.7427	1.6679
0.19581	1.7155	1.7426	1.6673
0.00171	1.7148	1.7422	1.6662
0.16601	1.713	1.7419	1.6634
0.05334	1.7105	1.7397	1.662
0.15281	1.7095	1.7377	1.6616
0.10191	1.706	1.7283	1.661
0.12457	1.7022	1.7282	1.6601
0.18836	1.7019	1.7279	1.6591
0.12663	1.7019	1.7244	1.6589
0.08143	1.7007	1.7233	1.6569
0.15161	1.7004	1.7208	1.6563
0.01444	1.7002	1.7199	1.6561
0.11527	1.6994	1.719	1.6548
0.10893	1.6984	1.718	1.6522
0.05469	1.697	1.7171	1.6517
0.02062	1.6955	1.7165	1.6503
0.15937	1.6944	1.715	1.6496
0.19584	1.6941	1.7147	1.6475
0.00096	1.6893	1.7107	1.6473
0.07485	1.6889	1.7102	1.6439
0.19571	1.6887	1.7095	1.6432
0.14589	1.6874	1.7086	1.6401
0.07374	1.6857	1.7084	1.6394
0.07888	1.6856	1.7082	1.6382
0.10372	1.6833	1.7077	1.6376
0.18668	1.6833	1.7076	1.6358
0.02746	1.6826	1.706	1.632
0.0903	1.6818	1.7033	1.6319
0.17636	1.6797	1.7029	1.6294
0.18418	1.6779	1.701	1.6291
0.064	1.6742	1.6987	1.6269
0.09663	1.6735	1.6955	1.6265
0.08535	1.6734	1.6924	1.6249
0.06516	1.6726	1.6922	1.6248
0.17373	1.6713	1.691	1.6206
0.09947	1.6708	1.6908	1.6193
0.1467	1.6701	1.6902	1.619
0.0154	1.669	1.6895	1.6185
0.08131	1.6683	1.6889	1.6164
0.0709	1.6675	1.6871	1.6152
0.16507	1.6674	1.6868	1.6148
0.07377	1.6673	1.6866	1.6139
0.14294	1.6664	1.6865	1.6129
0.19576	1.6662	1.6845	1.6124
0.04592	1.664	1.6845	1.6122
0.1009	1.6623	1.6782	1.6113
0.16745	1.6601	1.6757	1.6079
0.06823	1.6577	1.6756	1.6058
0.00044	1.6538	1.6748	1.6055
0.19503	1.6537	1.6744	1.6032
0.15582	1.6502	1.6744	1.601
0.18361	1.6502	1.6688	1.6007
0.06145	1.6487	1.6667	1.6004
0.09075	1.6482	1.6649	1.6001
0.18335	1.6468	1.6635	1.5997
0.17115	1.6455	1.6634	1.5973
0.12364	1.6446	1.6629	1.5962
0.15389	1.6437	1.6626	1.5949
0.08819	1.6411	1.6592	1.5925
0.06151	1.6403	1.658	1.5919
0.02248	1.6367	1.6571	1.5901
0.00924	1.6366	1.6561	1.5879
0.03041	1.6362	1.6558	1.5872
0.16002	1.6352	1.6538	1.5863
0.046	1.6349	1.6537	1.5853
0.0773	1.6333	1.6524	1.5819
0.14407	1.6325	1.6518	1.5813
0.05678	1.6324	1.6511	1.58
0.05565	1.6303	1.6489	1.5797
0.05234	1.6297	1.6447	1.5788
0.03419	1.6292	1.6431	1.5778
0.08884	1.6254	1.6385	1.5751
0.08217	1.6254	1.6378	1.5736
0.19534	1.6253	1.6346	1.5735
0.18153	1.6237	1.6302	1.5726
0.17723	1.6223	1.63	1.5723
0.08826	1.6205	1.629	1.5721
0.13381	1.6205	1.6282	1.5699
0.17596	1.6158	1.6271	1.567
0.12521	1.6137	1.6252	1.5668
0.19832	1.6113	1.6229	1.5665
0.14045	1.6109	1.6189	1.5603
0.12819	1.6109	1.6183	1.5588
0.13633	1.6077	1.6142	1.5587
0.03249	1.6067	1.6125	1.557
0.14637	1.6046	1.611	1.5554
0.17691	1.601	1.608	1.5547
0.03802	1.5975	1.6072	1.5544
0.07478	1.5968	1.6068	1.5543
0.04011	1.5947	1.6055	1.5541
0.02691	1.5919	1.6036	1.5522
0.17116	1.5919	1.6029	1.5509
0.03571	1.5912	1.6007	1.5486
0.0035	1.5907	1.5982	1.5481
0.1359	1.5906	1.5913	1.5464
0.02491	1.5903	1.5911	1.5447
0.04337	1.5876	1.591	1.5443
0.15932	1.5863	1.5904	1.5383
0.02499	1.5821	1.5891	1.5379
0.17912	1.5811	1.5883	1.5373
0.00978	1.5797	1.5867	1.5364
0.14195	1.5791	1.5849	1.5363
0.1923	1.5738	1.5841	1.5341
0.10841	1.5735	1.5828	1.5324
0.13992	1.5731	1.5783	1.5305
0.13328	1.5719	1.5756	1.5283
0.06055	1.5716	1.5749	1.5274
0.07071	1.5694	1.5723	1.5235
0.15155	1.5689	1.5678	1.5225
0.01592	1.5682	1.5655	1.5223
0.03622	1.5669	1.5625	1.5214
0.00635	1.5667	1.5619	1.5157
0.17424	1.5658	1.5618	1.5135
0.19723	1.5647	1.5606	1.5092
0.09152	1.5627	1.5586	1.5074
0.10232	1.5625	1.558	1.5053
0.13952	1.5607	1.5566	1.5042
0.02283	1.56	1.5509	1.5025
0.02224	1.56	1.5504	1.5024
0.07191	1.5594	1.5504	1.4985
0.03825	1.558	1.549	1.4981
0.13218	1.557	1.5463	1.4965
0.10021	1.5567	1.5404	1.4963
0.03165	1.5565	1.5394	1.4941
0.19761	1.5524	1.5328	1.494
0.18974	1.5484	1.5318	1.494
0.01965	1.5453	1.5261	1.4936
0.00849	1.542	1.5245	1.4934
0.01933	1.5412	1.5245	1.4856
0.11588	1.541	1.5229	1.4811
0.13437	1.5407	1.5198	1.481
0.1218	1.5398	1.5195	1.4805
0.19636	1.5381	1.5163	1.4801
0.17183	1.5352	1.5154	1.479
0.0861	1.5351	1.5152	1.4769
0.09976	1.5341	1.5144	1.4756
0.13735	1.5341	1.5142	1.4754
0.1849	1.5337	1.5117	1.4735
0.02972	1.5333	1.5116	1.4726
0.03635	1.5332	1.5096	1.464
0.19009	1.5325	1.5079	1.4624
0.16865	1.532	1.5045	1.462
0.00486	1.5311	1.4982	1.4596
0.12041	1.5302	1.498	1.4588
0.16535	1.5298	1.4972	1.4579
0.14525	1.5293	1.494	1.4577
0.12567	1.5271	1.4924	1.4572
0.06767	1.5247	1.491	1.4572
0.15299	1.5197	1.4903	1.4555
0.01366	1.5196	1.4887	1.4545
0.14201	1.5181	1.488	1.4538
0.082	1.516	1.4855	1.4524
0.18048	1.5156	1.4833	1.4493
0.09603	1.5153	1.4825	1.449
0.09657	1.5145	1.4795	1.4488
0.11334	1.5136	1.4751	1.4475
0.12658	1.5105	1.4742	1.4467
0.15958	1.51	1.4719	1.4466
0.17421	1.5087	1.4715	1.445
0.05882	1.5072	1.4713	1.4397
0.09034	1.5056	1.471	1.4385
0.03202	1.5041	1.4708	1.4352
0.11322	1.5039	1.4675	1.4344
0.08021	1.5014	1.4669	1.4332
0.09969	1.4984	1.4661	1.4331
0.06749	1.4976	1.4644	1.432
0.04334	1.4958	1.4639	1.4313
0.03734	1.4935	1.4614	1.4286
0.18268	1.4928	1.4613	1.4285
0.10847	1.492	1.4603	1.4281
0.18631	1.4912	1.4601	1.4275
0.04947	1.4911	1.459	1.4253
0.15325	1.4895	1.4569	1.4222
0.08786	1.4884	1.4548	1.4221
0.0276	1.4865	1.4544	1.4199
0.08878	1.4861	1.4536	1.4198
0.11536	1.4847	1.4532	1.4184
0.15701	1.4827	1.4486	1.4169
0.01854	1.4823	1.4459	1.4167
0.19624	1.4792	1.4456	1.4164
0.15486	1.4772	1.4444	1.4096
0.10026	1.4764	1.4426	1.4074
0.03207	1.4763	1.4407	1.4069
0.01415	1.4757	1.4397	1.406
0.05065	1.4755	1.4397	1.4029
0.10793	1.4753	1.437	1.4028
0.15157	1.4751	1.4367	1.4012
0.05372	1.4748	1.4366	1.3999
0.01605	1.4739	1.4365	1.3994
0.16678	1.4736	1.4361	1.3967
0.02993	1.4729	1.4356	1.3949
0.05023	1.4721	1.4337	1.3934
0.09869	1.4697	1.4323	1.3928
0.14905	1.4681	1.4321	1.3913
0.04857	1.4665	1.4306	1.3894
0.15281	1.4656	1.4274	1.3882
0.10009	1.465	1.4268	1.3831
0.19122	1.4622	1.4264	1.383
0.01406	1.4599	1.4257	1.3822
0.11729	1.4596	1.4253	1.3805
0.15723	1.4585	1.4249	1.3803
0.01794	1.4552	1.4224	1.38
0.1364	1.4548	1.4207	1.3786
0.1602	1.4526	1.42	1.3783
0.07948	1.4525	1.42	1.3782
0.00879	1.4524	1.4193	1.3774
0.01712	1.4522	1.4184	1.3759
0.04105	1.4513	1.4176	1.3751
0.01881	1.4477	1.416	1.3734
0.00554	1.4473	1.4149	1.3722
0.19272	1.4464	1.4144	1.3715
0.05118	1.4459	1.4141	1.37
0.04133	1.4449	1.4136	1.3691
0.14671	1.4412	1.4119	1.3676
0.03865	1.441	1.4104	1.3675
0.10599	1.4405	1.4091	1.3614
0.04609	1.4399	1.4086	1.3582
0.12835	1.4397	1.4052	1.3572
0.0854	1.4386	1.4035	1.3565
0.16237	1.4368	1.4033	1.3563
0.18639	1.4357	1.4027	1.3548
0.00394	1.4345	1.3992	1.3542
0.09058	1.4341	1.3984	1.3538
0.1018	1.4245	1.3983	1.3523
0.02064	1.4243	1.3961	1.3514
0.15285	1.4234	1.3955	1.3508
0.07052	1.4232	1.3946	1.3493
0.16084	1.4231	1.3881	1.3479
0.09304	1.4226	1.3877	1.3477
0.09565	1.4223	1.3863	1.3453
0.00663	1.4223	1.3841	1.345
0.18568	1.4215	1.3826	1.3444
0.04051	1.4175	1.3816	1.3426
0.02164	1.4162	1.38	1.3389
0.1626	1.4139	1.3797	1.3389
0.19282	1.4118	1.3775	1.3378
0.1559	1.4111	1.3755	1.337
0.10733	1.4049	1.3748	1.3369
0.18452	1.4048	1.3721	1.3341
0.04232	1.4045	1.3719	1.3324
0.09587	1.4045	1.37	1.3303
0.16993	1.4039	1.3685	1.3263
0.12342	1.4015	1.3673	1.3248
0.06773	1.4014	1.3672	1.3242
0.18699	1.4008	1.3646	1.3227
0.00327	1.4008	1.3646	1.3217
0.00489	1.4007	1.3624	1.3206
0.0972	1.4	1.3623	1.3186
0.08329	1.3998	1.3598	1.3118
0.19785	1.3993	1.3597	1.3111
0.15919	1.399	1.3577	1.3102
0.00917	1.3984	1.3545	1.3092
0.05134	1.3981	1.3508	1.3077
0.11308	1.3959	1.3504	1.3066
0.19092	1.3952	1.3476	1.3054
0.13383	1.3944	1.3467	1.3042
0.08809	1.393	1.3463	1.3042
0.15295	1.3927	1.3458	1.3031
0.19562	1.3915	1.3454	1.3022
0.16404	1.3862	1.3438	1.3008
0.13205	1.3852	1.3421	1.2963
0.08564	1.383	1.341	1.2947
0.15863	1.3789	1.3408	1.2935
0.17184	1.3771	1.3395	1.2935
0.09783	1.3721	1.3387	1.2929
0.05934	1.3718	1.3367	1.2919
0.04985	1.367	1.3357	1.289
0.06303	1.3654	1.3346	1.2883
0.07368	1.3653	1.3329	1.2842
0.16157	1.3632	1.3304	1.2838
0.18682	1.3596	1.33	1.2833
0.19475	1.3544	1.3295	1.2779
0.0242	1.3531	1.329	1.2777
0.11295	1.3526	1.3287	1.2772
0.13839	1.349	1.3276	1.2756
0.10243	1.3474	1.3274	1.2728
0.0378	1.3464	1.3257	1.2721
0.18068	1.3459	1.3237	1.2718
0.1523	1.3428	1.3232	1.2703
0.04527	1.3402	1.3231	1.269
0.153	1.3393	1.3192	1.2685
0.10198	1.3386	1.3167	1.2683
0.15764	1.3376	1.3165	1.2648
0.15393	1.3371	1.3144	1.2643
0.12361	1.3362	1.3128	1.2629
0.07861	1.3361	1.3121	1.2628
0.04317	1.3332	1.3117	1.259
0.17684	1.3323	1.3112	1.2569
0.14975	1.3323	1.3086	1.2565
0.07331	1.3306	1.307	1.2563
0.19425	1.3277	1.3044	1.2563
0.14014	1.3273	1.303	1.2542
0.12834	1.3271	1.3028	1.2534
0.14959	1.3265	1.3027	1.2499
0.11074	1.3263	1.3024	1.2493
0.1399	1.3234	1.3011	1.2482
0.15366	1.3229	1.299	1.247
0.14405	1.3216	1.2977	1.2447
0.19711	1.3213	1.2941	1.2438
0.0061	1.3212	1.2934	1.2433
0.13261	1.3166	1.2933	1.243
0.00985	1.3156	1.2914	1.2405
0.14263	1.3141	1.2901	1.2394
0.03223	1.3123	1.2901	1.239
0.16964	1.3087	1.2878	1.2349
0.15155	1.3075	1.2876	1.2272
0.08978	1.3065	1.2876	1.2255
0.14769	1.3059	1.2825	1.2253
0.03803	1.3042	1.2782	1.2226
0.11095	1.3039	1.2779	1.2219
0.15377	1.3036	1.2777	1.2211
0.06682	1.3028	1.2757	1.221
0.12798	1.3024	1.2724	1.2202
0.1392	1.3017	1.2721	1.2153
0.113	1.2998	1.2718	1.2145
0.06789	1.2989	1.2718	1.2145
0.10345	1.2989	1.2689	1.2121
0.19648	1.2976	1.2663	1.2112
0.01479	1.2976	1.2661	1.2104
0.0657	1.2962	1.2657	1.21
0.15317	1.2953	1.2649	1.2096
0.17985	1.2941	1.264	1.2088
0.05103	1.292	1.2636	1.2087
0.05599	1.2896	1.2623	1.2078
0.15385	1.2876	1.2619	1.2074
0.09181	1.2872	1.26	1.2068
0.10688	1.2836	1.2568	1.2054
0.02932	1.2835	1.2559	1.202
0.06069	1.2811	1.2558	1.2007
0.05493	1.2785	1.2546	1.1987
0.01101	1.2776	1.253	1.1955
0.10169	1.2773	1.2523	1.1954
0.05047	1.2773	1.2518	1.1954
0.10644	1.277	1.2507	1.1937
0.17277	1.2756	1.2501	1.1929
0.02248	1.2748	1.2465	1.1929
0.15919	1.2717	1.2419	1.1921
0.0214	1.2677	1.2414	1.1919
0.14739	1.2677	1.241	1.1907
0.14953	1.2664	1.2397	1.1894
0.10161	1.2658	1.2393	1.1892
0.19794	1.2648	1.2388	1.1875
0.05319	1.2622	1.238	1.1858
0.10091	1.2612	1.2352	1.1826
0.00632	1.2611	1.2333	1.182
0.15073	1.2601	1.2297	1.1813
0.1571	1.2574	1.2271	1.1811
0.10724	1.2553	1.226	1.1811
0.16293	1.255	1.225	1.1807
0.03028	1.2538	1.2246	1.1803
0.09722	1.2492	1.2245	1.18
0.14398	1.2475	1.2208	1.1794
0.09715	1.2472	1.2201	1.1762
0.00412	1.2448	1.2199	1.1743
0.19364	1.2425	1.2181	1.1721
0.1131	1.2393	1.2144	1.1712
0.07133	1.2389	1.2125	1.1699
0.03788	1.2384	1.2124	1.1697
0.00139	1.2332	1.2121	1.1685
0.16469	1.2319	1.211	1.1634
0.06554	1.2298	1.2105	1.1577
0.03973	1.2285	1.2102	1.1569
0.06003	1.2279	1.2096	1.1515
0.19535	1.2254	1.2056	1.1514
0.05897	1.2226	1.2049	1.1475
0.10825	1.2208	1.2048	1.1444
0.13111	1.2203	1.202	1.1428
0.17236	1.219	1.2016	1.1424
0.14742	1.2182	1.1995	1.1411
0.11942	1.2165	1.1992	1.141
0.09278	1.2122	1.1875	1.1399
0.05584	1.2096	1.1866	1.1394
0.0567	1.2092	1.1863	1.1388
0.03926	1.207	1.1854	1.1383
0.08972	1.2026	1.185	1.1368
0.00845	1.2011	1.1848	1.1362
0.06834	1.1972	1.1842	1.1354
0.04051	1.1945	1.1833	1.1353
0.07773	1.1932	1.1827	1.1345
0.09041	1.19	1.1823	1.1345
0.00364	1.1891	1.1816	1.1326
0.14103	1.1883	1.1805	1.1325
0.16667	1.1877	1.1794	1.1318
0.01931	1.1875	1.1784	1.1299
0.06775	1.1838	1.178	1.1295
0.002	1.1816	1.178	1.1289
0.00085	1.1747	1.1778	1.1282
0.16789	1.1739	1.1775	1.1272
0.18928	1.1733	1.1767	1.1228
0.12349	1.1727	1.1714	1.1213
0.01166	1.1723	1.167	1.1185
0.1275	1.1698	1.1651	1.1151
0.03343	1.1691	1.1649	1.1151
0.01291	1.1682	1.1648	1.1146
0.15142	1.1667	1.1621	1.1116
0.12977	1.1639	1.162	1.1102
0.14398	1.163	1.1617	1.1099
0.02238	1.1624	1.1612	1.1096
0.08514	1.1606	1.1611	1.1073
0.04556	1.16	1.16	1.1064
0.10727	1.1594	1.1585	1.1047
0.05906	1.1576	1.1582	1.1037
0.10641	1.1567	1.1576	1.1027
0.09651	1.156	1.1559	1.1013
0.03062	1.1553	1.1557	1.1003
0.14159	1.1512	1.1548	1.0993
0.18276	1.15	1.1546	1.0979
0.06571	1.1492	1.1544	1.0966
0.03085	1.1488	1.1541	1.0963
0.01069	1.1482	1.1538	1.0939
0.12187	1.1477	1.1513	1.0921
0.16088	1.146	1.1495	1.0917
0.00015	1.1452	1.1494	1.0914
0.00896	1.143	1.149	1.09
0.16317	1.141	1.1489	1.0861
0.00789	1.1397	1.1484	1.0848
0.03431	1.1355	1.1478	1.0825
0.0477	1.1349	1.1477	1.0823
0.03223	1.1335	1.1469	1.0812
0.10131	1.1302	1.1464	1.0803
0.1225	1.1297	1.1452	1.0803
0.12373	1.128	1.1415	1.0783
0.1547	1.1267	1.1404	1.076
0.14104	1.1251	1.1382	1.0751
0.08317	1.1237	1.1356	1.0739
0.01646	1.1207	1.1347	1.0721
0.11953	1.12	1.1335	1.0716
0.03388	1.1157	1.1332	1.0712
0.03122	1.115	1.1304	1.0709
0.1965	1.1144	1.13	1.0695
0.09829	1.114	1.1292	1.0684
0.05517	1.1115	1.1284	1.0664
0.07944	1.1111	1.1267	1.0612
0.10118	1.1067	1.1235	1.0579
0.14525	1.1067	1.1203	1.0576
0.05158	1.1033	1.1192	1.054
0.00499	1.103	1.1191	1.0539
0.06066	1.1001	1.1173	1.0535
0.16949	1.0992	1.1154	1.0522
0.09968	1.0962	1.1148	1.0517
0.17059	1.0931	1.1132	1.0493
0.05188	1.0909	1.1131	1.048
0.19434	1.0902	1.113	1.0475
0.12393	1.0862	1.1122	1.0468
0.08973	1.0859	1.1114	1.0467
0.02595	1.0798	1.1106	1.0454
0.19056	1.079	1.1105	1.0451
0.15755	1.0759	1.1101	1.0436
0.08463	1.0719	1.109	1.0435
0.0559	1.0717	1.109	1.0427
0.1983	1.0652	1.1087	1.0426
0.09173	1.0634	1.1079	1.0421
0.09948	1.0614	1.1073	1.0408
0.18352	1.0595	1.1038	1.0397
0.07671	1.0531	1.1033	1.0393
0.18426	1.053	1.1029	1.0381
0.02265	1.0516	1.1026	1.0374
0.02196	1.0505	1.1013	1.0362
0.09227	1.05	1.1004	1.0362
0.07065	1.0498	1.0978	1.0362
0.04829	1.0471	1.097	1.0329
0.07482	1.0454	1.0962	1.0329
0.17316	1.0435	1.0949	1.0316
0.12393	1.043	1.0864	1.0302
0.01249	1.0392	1.0862	1.028
0.06353	1.0374	1.0808	1.027
0.03573	1.0368	1.077	1.0253
0.10587	1.0343	1.0769	1.0237
0.12772	1.0317	1.0762	1.0225
0.01329	1.0297	1.0759	1.0213
0.09369	1.0293	1.0755	1.0204
0.12549	1.0292	1.0737	1.0195
0.06448	1.0288	1.073	1.019
0.16159	1.0286	1.0722	1.0155
0.0911	1.0282	1.0715	1.0136
0.16923	1.0238	1.0674	1.0131
0.05338	1.0222	1.0647	1.0105
0.11388	1.0207	1.0646	1.0095
0.09077	1.0202	1.0603	1.0093
0.1556	1.0162	1.0588	1.0092
0.1989	1.0148	1.055	1.002
0.00344	1.0148	1.055	0.9991
0.18201	1.0147	1.0533	0.9987
0.03614	1.0146	1.051	0.9979
0.17284	1.0132	1.0482	0.9974
0.17518	1.0117	1.0471	0.9946
0.18496	1.0103	1.0458	0.9932
0.19349	1.0089	1.0448	0.9923
0.02009	1.0076	1.0434	0.9885
0.17883	1.0069	1.0399	0.988
0.15819	1.0045	1.0375	0.9867
0.07536	1.0039	1.0367	0.9858
0.10513	1.0017	1.0364	0.9834
0.09621	1.0013	1.0352	0.9807
0.02375	1.0005	1.0306	0.979
0.05363	0.9992	1.0295	0.9789
0.00341	0.999	1.0262	0.976
0.17845	0.9984	1.0238	0.9756
0.02524	0.997	1.0205	0.9752
0.02096	0.9959	1.014	0.9702
0.0518	0.9927	1.0124	0.9666
0.11254	0.9907	1.0122	0.9663
0.0903	0.9888	1.0069	0.9654
0.00323	0.9852	1.0011	0.9649
0.19121	0.9846	0.9991	0.9642
0.12159	0.984	0.9976	0.9634
0.14895	0.979	0.9956	0.9586
0.15453	0.9785	0.9951	0.9581
0.00959	0.9783	0.9896	0.9577
0.16411	0.9776	0.989	0.9576
0.09504	0.9737	0.9881	0.9535
0.12637	0.9722	0.9874	0.9456
0.05892	0.971	0.986	0.9433
0.15568	0.97	0.9826	0.943
0.0193	0.9699	0.9806	0.9422
0.05088	0.9694	0.9805	0.9417
0.14167	0.9668	0.98	0.941
0.04073	0.9602	0.9791	0.9401
0.13609	0.9556	0.9789	0.9399
0.14865	0.9537	0.9787	0.9345
0.00199	0.9529	0.978	0.9335
0.01783	0.9528	0.9766	0.932
0.17958	0.9487	0.9756	0.9294
0.12764	0.9474	0.9743	0.9229
0.10989	0.9465	0.9724	0.9228
0.06309	0.9463	0.9697	0.9224
0.1779	0.9382	0.9682	0.9217
0.05769	0.935	0.9679	0.9173
0.08041	0.9298	0.9653	0.9172
0.04912	0.9278	0.9644	0.9164
0.15298	0.9258	0.9602	0.9144
0.01217	0.9238	0.9597	0.9142
0.13147	0.9233	0.9583	0.9141
0.00895	0.9214	0.956	0.9127
0.1577	0.9209	0.9538	0.9125
0.16062	0.9187	0.953	0.9122
0.0506	0.9186	0.9506	0.9115
0.11324	0.9185	0.95	0.9103
0.01202	0.9164	0.9488	0.9102
0.01326	0.9161	0.9483	0.9088
0.04893	0.9145	0.9479	0.9088
0.0715	0.9145	0.9475	0.9077
0.15604	0.9131	0.9467	0.9074
0.1842	0.9104	0.9436	0.9064
0.01602	0.9095	0.9422	0.9061
0.08135	0.9056	0.9409	0.9045
0.07104	0.8959	0.9405	0.9016
0.05175	0.8919	0.939	0.9011
0.19809	0.8894	0.9359	0.9011
0.02856	0.8886	0.9352	0.8998
0.17515	0.8855	0.9318	0.8988
0.09968	0.8853	0.9312	0.8973
0.15388	0.8851	0.9306	0.8973
0.13686	0.8835	0.9294	0.8959
0.00077	0.8778	0.9294	0.8952
0.08371	0.8764	0.9283	0.8951
0.051	0.8755	0.928	0.8943
0.14507	0.875	0.9265	0.8943
0.11345	0.8747	0.925	0.8942
0.05344	0.8741	0.9248	0.8917
0.16287	0.8723	0.9239	0.8891
0.19507	0.871	0.9236	0.8886
0.14217	0.8693	0.9215	0.8863
0.09423	0.8685	0.9164	0.886
0.12042	0.8657	0.9156	0.8834
0.07759	0.8647	0.9155	0.8829
0.08429	0.8627	0.9139	0.8813
0.01629	0.8595	0.9125	0.8805
0.14028	0.8587	0.9111	0.88
0.13297	0.8543	0.9091	0.8784
0.04543	0.8532	0.9072	0.8774
0.00754	0.853	0.9049	0.8737
0.14371	0.8527	0.9044	0.8706
0.14674	0.8507	0.9027	0.8703
0.12588	0.8505	0.8996	0.8702
0.0168	0.8505	0.8974	0.8698
0.19596	0.8441	0.8948	0.8673
0.177	0.8441	0.8926	0.8653
0.17281	0.8439	0.8912	0.8651
0.08331	0.841	0.8899	0.8649
0.14467	0.8402	0.888	0.8648
0.1963	0.8402	0.8852	0.8623
0.01609	0.84	0.8833	0.8609
0.00714	0.8393	0.8825	0.8586
0.13599	0.8389	0.8809	0.8576
0.08095	0.8335	0.8807	0.856
0.04021	0.8334	0.879	0.8557
0.04183	0.8329	0.8785	0.8555
0.05435	0.8307	0.8777	0.8535
0.12612	0.8302	0.8733	0.8519
0.01405	0.8296	0.8729	0.8515
0.04155	0.8286	0.871	0.8492
0.06589	0.825	0.8696	0.8469
0.12576	0.8235	0.8656	0.8457
0.12112	0.822	0.8633	0.8442
0.01773	0.8218	0.8622	0.8378
0.0217	0.8213	0.8574	0.8378
0.13658	0.819	0.8567	0.8376
0.1262	0.8142	0.8563	0.8369
0.16084	0.8136	0.853	0.8359
0.10928	0.8127	0.8522	0.8344
0.03487	0.8114	0.8489	0.8343
0.11337	0.811	0.8477	0.826
0.0657	0.8102	0.8467	0.8253
0.19455	0.81	0.8461	0.8245
0.18913	0.81	0.8449	0.8229
0.19347	0.8067	0.8448	0.8208
0.09534	0.8056	0.8441	0.82
0.065	0.8027	0.8437	0.8195
0.1435	0.8017	0.843	0.8186
0.02789	0.7989	0.8418	0.8178
0.07668	0.7985	0.8394	0.8158
0.09206	0.7961	0.8392	0.8137
0.18549	0.7959	0.8327	0.8085
0.02162	0.7905	0.8326	0.8085
0.00702	0.7898	0.8319	0.8071
0.04469	0.7892	0.8311	0.8056
0.11877	0.7879	0.829	0.8015
0.14456	0.7869	0.827	0.8011
0.17669	0.7821	0.827	0.7993
0.11757	0.7796	0.8268	0.7991
0.07325	0.7786	0.8259	0.7934
0.09409	0.7782	0.8222	0.7927
0.11663	0.7762	0.8222	0.7911
0.1655	0.7741	0.8202	0.7892
0.19856	0.7735	0.8192	0.7867
0.01732	0.7731	0.819	0.7823
0.06244	0.7729	0.8184	0.781
0.07056	0.7697	0.818	0.7803
0.16317	0.7655	0.8178	0.7801
0.10468	0.7638	0.8159	0.7796
0.19396	0.7636	0.8156	0.7793
0.11871	0.7629	0.8154	0.7769
0.05602	0.7597	0.8153	0.7762
0.11029	0.7589	0.8092	0.7757
0.00318	0.7586	0.809	0.7756
0.1824	0.7567	0.8076	0.7707
0.03487	0.7565	0.807	0.7658
0.05503	0.7563	0.8061	0.7656
0.16745	0.7563	0.8038	0.7647
0.16906	0.7549	0.7998	0.7627
0.15579	0.7527	0.7996	0.7625
0.08175	0.7516	0.7991	0.7558
0.13233	0.7512	0.7946	0.7556
0.13783	0.7483	0.7938	0.755
0.03223	0.7466	0.7871	0.7502
0.05712	0.7407	0.785	0.7476
0.11436	0.739	0.7844	0.7455
0.18249	0.7389	0.783	0.7444
0.12613	0.7349	0.783	0.7443
0.08015	0.7349	0.7829	0.7441
0.14553	0.7347	0.7807	0.7419
0.02734	0.7345	0.7802	0.7399
0.06208	0.7336	0.7801	0.738
0.16581	0.7333	0.7785	0.7369
0.03622	0.733	0.7755	0.7362
0.00585	0.7315	0.7744	0.7353
0.16317	0.7307	0.7741	0.7351
0.03329	0.7293	0.774	0.735
0.11106	0.729	0.7726	0.7344
0.18303	0.7288	0.7723	0.7341
0.07136	0.728	0.7714	0.7328
0.12085	0.7256	0.7707	0.7328
0.01512	0.7255	0.7693	0.7316
0.19085	0.7247	0.7678	0.7305
0.06381	0.7246	0.7647	0.7302
0.02258	0.7235	0.7639	0.7289
0.09977	0.7192	0.7629	0.7274
0.00822	0.7189	0.762	0.7259
0.15242	0.7184	0.7608	0.7243
0.00382	0.7156	0.7593	0.7226
0.09659	0.7142	0.758	0.7224
0.09874	0.7113	0.7569	0.7219
0.02255	0.7108	0.7551	0.7198
0.08179	0.71	0.7536	0.7188
0.12202	0.7087	0.7526	0.7171
0.13434	0.7081	0.7507	0.7129
0.17911	0.7041	0.7492	0.7123
0.11427	0.703	0.7471	0.7094
0.05856	0.7021	0.7448	0.709
0.11655	0.7017	0.7444	0.709
0.14314	0.6986	0.7431	0.7073
0.03163	0.6963	0.742	0.7062
0.07583	0.696	0.7399	0.7047
0.10107	0.6951	0.7379	0.6993
0.13035	0.6931	0.7376	0.6989
0.13581	0.6931	0.7364	0.6963
0.11493	0.6887	0.7352	0.695
0.12945	0.6887	0.7351	0.6937
0.14032	0.6878	0.7351	0.6932
0.17855	0.6842	0.7343	0.6931
0.11339	0.6832	0.7292	0.6908
0.06573	0.6823	0.729	0.6902
0.01218	0.6801	0.7288	0.6888
0.12172	0.6782	0.7272	0.687
0.03302	0.6771	0.7232	0.6869
0.02267	0.6769	0.7222	0.6833
0.15375	0.6689	0.719	0.6793
0.07192	0.6685	0.7163	0.677
0.08153	0.6667	0.7159	0.6749
0.06415	0.6663	0.7154	0.6731
0.13942	0.6658	0.7153	0.672
0.07235	0.665	0.7105	0.6711
0.19692	0.6632	0.7102	0.6706
0.14687	0.662	0.7071	0.668
0.13855	0.6602	0.7046	0.6658
0.02658	0.6564	0.7027	0.6656
0.13581	0.6563	0.7018	0.6638
0.1262	0.6552	0.7009	0.6615
0.116	0.654	0.7003	0.6602
0.07165	0.6539	0.6959	0.6589
0.03023	0.6534	0.6953	0.651
0.16398	0.6522	0.6949	0.6506
0.12326	0.6515	0.6942	0.6498
0.11631	0.6511	0.6937	0.6494
0.00781	0.6454	0.6924	0.6482
0.00037	0.6453	0.6911	0.648
0.02589	0.6452	0.6905	0.6476
0.06285	0.6444	0.69	0.6467
0.17432	0.6422	0.6887	0.6447
0.12821	0.6384	0.6866	0.641
0.18149	0.6377	0.6843	0.6391
0.04056	0.6362	0.6832	0.6305
0.12851	0.6359	0.6832	0.6283
0.17178	0.6349	0.6828	0.628
0.0111	0.6321	0.681	0.6275
0.05268	0.6314	0.6794	0.6258
0.02455	0.6296	0.679	0.6239
0.15137	0.629	0.6785	0.6237
0.15398	0.6284	0.6784	0.6215
0.18386	0.6276	0.6767	0.6206
0.04303	0.6272	0.6765	0.619
0.02717	0.6254	0.6758	0.6189
0.18888	0.625	0.6734	0.6187
0.06675	0.6234	0.6729	0.6187
0.09468	0.6225	0.6684	0.6178
0.0872	0.6203	0.6677	0.617
0.02958	0.6202	0.6675	0.6144
0.06435	0.6172	0.6668	0.614
0.16502	0.6128	0.6643	0.6135
0.02924	0.6123	0.6618	0.6124
0.10229	0.6113	0.6592	0.6123
0.09824	0.6101	0.6574	0.6113
0.02179	0.6069	0.6561	0.6077
0.15514	0.6057	0.6555	0.6069
0.0988	0.6036	0.6555	0.6065
0.1443	0.5983	0.6548	0.6057
0.03609	0.5955	0.6527	0.6026
0.03185	0.595	0.6501	0.6008
0.18537	0.5943	0.6501	0.6005
0.0468	0.5941	0.6498	0.6004
0.18548	0.5932	0.6497	0.5997
0.074	0.5932	0.649	0.5985
0.07833	0.5905	0.647	0.5984
0.18737	0.5901	0.6466	0.5981
0.13101	0.585	0.6455	0.598
0.03365	0.5802	0.644	0.5949
0.06358	0.5767	0.6417	0.5947
0.0855	0.576	0.6398	0.5929
0.15856	0.5759	0.6392	0.589
0.07296	0.5748	0.6379	0.5882
0.18757	0.5736	0.6375	0.5858
0.08445	0.5734	0.6356	0.5852
0.04417	0.5696	0.6352	0.5793
0.18581	0.5695	0.635	0.5791
0.10946	0.5679	0.6282	0.5782
0.12042	0.566	0.6278	0.5747
0.04781	0.5652	0.6275	0.5728
0.16575	0.5643	0.626	0.5702
0.09893	0.5629	0.6258	0.5678
0.09805	0.5626	0.6251	0.5663
0.06507	0.5617	0.6248	0.5656
0.0043	0.561	0.6225	0.5648
0.1941	0.5607	0.6223	0.5628
0.0017	0.5602	0.6216	0.5619
0.12208	0.5599	0.6213	0.5583
0.15249	0.5581	0.6207	0.5564
0.13821	0.5534	0.6198	0.5561
0.01369	0.5509	0.6195	0.5548
0.19565	0.5507	0.6191	0.5547
0.185	0.5483	0.6189	0.5532
0.11697	0.5478	0.6165	0.5522
0.07806	0.547	0.6161	0.5507
0.11263	0.5456	0.6112	0.5506
0.09032	0.5451	0.6099	0.5502
0.14795	0.5426	0.6097	0.5498
0.14124	0.5413	0.6095	0.5497
0.15828	0.541	0.6029	0.5484
0.18011	0.5389	0.6007	0.5479
0.16927	0.5387	0.5997	0.545
0.103	0.5385	0.5994	0.5437
0.12271	0.5356	0.5974	0.5416
0.09902	0.5347	0.5951	0.5355
0.13553	0.5339	0.5947	0.5339
0.07452	0.5335	0.5938	0.5339
0.1341	0.5324	0.5925	0.5329
0.05254	0.5323	0.5912	0.5294
0.03749	0.5309	0.5895	0.5293
0.18019	0.528	0.5881	0.5287
0.07391	0.5269	0.5881	0.5258
0.13957	0.5239	0.5876	0.5205
0.08458	0.5229	0.5871	0.5199
0.18017	0.5208	0.5861	0.5192
0.10192	0.5187	0.5861	0.5187
0.1467	0.5164	0.5847	0.5165
0.12315	0.5133	0.5831	0.5137
0.0033	0.5118	0.5805	0.5122
0.03489	0.5106	0.5799	0.5095
0.19399	0.5104	0.5796	0.5078
0.02261	0.5097	0.5762	0.5066
0.07823	0.5089	0.5747	0.5061
0.18001	0.5087	0.5743	0.5054
0.00565	0.5079	0.5734	0.5049
0.05408	0.5048	0.5674	0.5041
0.0758	0.5047	0.567	0.5037
0.11017	0.5033	0.5653	0.5035
0.19485	0.5027	0.5611	0.5034
0.11604	0.5008	0.5596	0.5032
0.10773	0.4992	0.5555	0.5014
0.03262	0.4985	0.5543	0.4986
0.01107	0.4954	0.5534	0.498
0.01425	0.49	0.5529	0.4961
0.18857	0.4896	0.5522	0.4956
0.12169	0.4894	0.5521	0.4954
0.06477	0.4893	0.5508	0.4947
0.14457	0.4892	0.5502	0.4944
0.08714	0.4888	0.5398	0.4943
0.05278	0.4886	0.5392	0.4931
0.04039	0.4862	0.5389	0.4926
0.18714	0.486	0.5357	0.4923
0.14357	0.4843	0.532	0.4919
0.13907	0.4835	0.5244	0.4916
0.14872	0.4761	0.5229	0.4894
0.16735	0.4741	0.5205	0.4894
0.07205	0.4715	0.5198	0.4869
0.09181	0.4684	0.5192	0.4808
0.19531	0.4665	0.5171	0.4797
0.11629	0.4665	0.5133	0.4789
0.15904	0.4651	0.5114	0.4772
0.17528	0.465	0.5108	0.4772
0.19325	0.4637	0.5076	0.4759
0.00039	0.463	0.5074	0.4704
0.17719	0.4602	0.506	0.4644
0.04155	0.4575	0.5042	0.4642
0.09944	0.457	0.5022	0.4638
0.14643	0.4564	0.5022	0.4629
0.01081	0.4557	0.499	0.461
0.14518	0.4541	0.4988	0.4572
0.11014	0.4533	0.4962	0.4559
0.14194	0.4527	0.4961	0.4541
0.1056	0.4472	0.4958	0.4529
0.19292	0.4467	0.4934	0.4517
0.01088	0.4462	0.4926	0.4508
0.00795	0.4461	0.4924	0.4496
0.1639	0.4447	0.4915	0.4489
0.03119	0.4427	0.4884	0.4475
0.08356	0.4425	0.4882	0.4444
0.0842	0.442	0.4852	0.4436
0.00499	0.4419	0.4839	0.4431
0.01241	0.4417	0.4822	0.4417
0.18901	0.4414	0.4799	0.4408
0.18816	0.4378	0.4795	0.4403
0.12312	0.4376	0.4792	0.4403
0.0649	0.4368	0.4762	0.4399
0.0705	0.4341	0.4759	0.4379
0.14693	0.4337	0.4738	0.4364
0.15275	0.433	0.4703	0.4339
0.15323	0.4306	0.4701	0.4336
0.03338	0.4306	0.4697	0.4319
0.19214	0.4305	0.4683	0.4291
0.12475	0.4303	0.4677	0.4283
0.0351	0.4292	0.4659	0.4261
0.10473	0.4278	0.4648	0.4259
0.17033	0.4277	0.4631	0.4233
0.00166	0.4277	0.4627	0.4183
0.09143	0.4271	0.4621	0.418
0.12066	0.4267	0.4618	0.4162
0.14224	0.4259	0.4598	0.4137
0.0219	0.4254	0.4594	0.4121
0.15477	0.4238	0.4583	0.4094
0.09159	0.4206	0.4577	0.408
0.16397	0.4155	0.4519	0.4062
0.19835	0.4154	0.4507	0.4049
0.08637	0.4131	0.4465	0.4031
0.11224	0.4123	0.4434	0.402
0.11105	0.4114	0.4395	0.3977
0.01863	0.411	0.439	0.3971
0.16671	0.4109	0.4374	0.3966
0.11165	0.409	0.4367	0.3929
0.09418	0.4044	0.4355	0.3924
0.11695	0.4038	0.4351	0.3916
0.18707	0.4022	0.4332	0.3874
0.02366	0.3964	0.4332	0.3873
0.05011	0.3924	0.4323	0.3844
0.09666	0.3894	0.4311	0.3834
0.16813	0.3885	0.4306	0.3812
0.02654	0.3852	0.4306	0.3809
0.12297	0.3848	0.4293	0.3798
0.02099	0.3847	0.4272	0.3768
0.04161	0.3846	0.4271	0.3745
0.05073	0.3832	0.4264	0.3727
0.0245	0.382	0.4263	0.3716
0.12198	0.381	0.4263	0.3711
0.01839	0.3801	0.4242	0.3699
0.13522	0.3772	0.4241	0.3683
0.16683	0.3772	0.4233	0.3665
0.15292	0.3769	0.4226	0.3656
0.01781	0.3764	0.4202	0.3638
0.19562	0.3763	0.4141	0.363
0.0118	0.3749	0.413	0.3618
0.15671	0.3746	0.4122	0.3616
0.08716	0.3723	0.4115	0.3614
0.00865	0.3715	0.4105	0.3569
0.1696	0.3707	0.4099	0.3568
0.17588	0.3707	0.4078	0.3568
0.00187	0.3699	0.4069	0.3566
0.03426	0.3693	0.406	0.3538
0.1307	0.3682	0.4053	0.353
0.13889	0.3669	0.4013	0.3499
0.01231	0.3666	0.4012	0.3498
0.08568	0.3659	0.3984	0.3477
0.17636	0.3628	0.3938	0.3464
0.07017	0.3626	0.3933	0.3454
0.13028	0.3623	0.3922	0.3447
0.02994	0.3585	0.392	0.3437
0.18322	0.3576	0.392	0.3406
0.10784	0.3556	0.3896	0.3401
0.14673	0.3555	0.3893	0.3363
0.15286	0.3524	0.3892	0.334
0.08895	0.3514	0.388	0.334
0.02827	0.3465	0.3858	0.3319
0.16192	0.3428	0.3825	0.3307
0.17604	0.3422	0.3768	0.3275
0.07664	0.3387	0.3747	0.3223
0.18937	0.3371	0.371	0.3198
0.15993	0.3349	0.3696	0.3191
0.04924	0.3335	0.3692	0.3169
0.12997	0.3325	0.369	0.3166
0.05427	0.3324	0.3659	0.3164
0.01533	0.3313	0.3642	0.316
0.18645	0.3288	0.3617	0.3145
0.05935	0.3252	0.3611	0.3139
0.18827	0.3227	0.361	0.3131
0.05994	0.3208	0.3598	0.313
0.14426	0.32	0.3562	0.3127
0.0842	0.3195	0.3551	0.312
0.14298	0.3188	0.3539	0.3107
0.16329	0.3187	0.3493	0.3054
0.0551	0.3173	0.3462	0.3027
0.03644	0.3166	0.3461	0.2994
0.18182	0.3149	0.3458	0.2978
0.10702	0.3145	0.3453	0.2957
0.15932	0.3138	0.3452	0.2949
0.06213	0.3112	0.3447	0.2918
0.03566	0.3108	0.344	0.2908
0.18633	0.3095	0.3434	0.29
0.08761	0.3067	0.339	0.2834
0.1251	0.3051	0.3388	0.2801
0.07129	0.3045	0.3383	0.2781
0.00579	0.3022	0.3374	0.2772
0.17477	0.3019	0.3362	0.2751
0.13032	0.3007	0.334	0.2712
0.0622	0.2993	0.3285	0.2706
0.16447	0.2983	0.3281	0.2691
0.10892	0.2972	0.3244	0.2678
0.13854	0.2948	0.323	0.2664
0.12141	0.2944	0.3217	0.2662
0.09711	0.2932	0.3187	0.2622
0.11392	0.2905	0.3187	0.2619
0.1439	0.2904	0.3142	0.2614
0.13909	0.2899	0.3141	0.2612
0.06503	0.2885	0.3128	0.2612
0.02543	0.2884	0.3096	0.2605
0.17656	0.2876	0.3091	0.2599
0.16319	0.2799	0.3077	0.257
0.03443	0.2765	0.3061	0.2542
0.0462	0.2739	0.3046	0.254
0.0691	0.2738	0.3042	0.253
0.12123	0.2722	0.3017	0.2528
0.10284	0.2714	0.2969	0.2526
0.00348	0.271	0.2962	0.2513
0.18397	0.2702	0.2937	0.2499
0.03125	0.2671	0.2888	0.2466
0.10148	0.2668	0.2869	0.2463
0.18127	0.2661	0.2863	0.2453
0.04031	0.2654	0.2859	0.2426
0.15564	0.2649	0.2858	0.2419
0.02632	0.2642	0.2852	0.2406
0.01189	0.263	0.2852	0.2405
0.05041	0.2594	0.2851	0.2389
0.0414	0.2594	0.2825	0.237
0.04104	0.2586	0.2804	0.2339
0.10162	0.2585	0.2791	0.2328
0.088	0.2579	0.2777	0.2301
0.15309	0.2571	0.2763	0.23
0.10687	0.2561	0.276	0.2299
0.02132	0.2559	0.274	0.2293
0.0259	0.255	0.2732	0.2289
0.18932	0.2533	0.2724	0.2283
0.05088	0.2491	0.2712	0.2282
0.16196	0.2471	0.2709	0.2274
0.19632	0.2465	0.2696	0.2257
0.11997	0.2452	0.2691	0.2249
0.00184	0.2429	0.2663	0.2237
0.09211	0.2422	0.2658	0.2209
0.02292	0.2409	0.2655	0.2208
0.10771	0.2404	0.2647	0.2187
0.05008	0.2382	0.2643	0.2187
0.12271	0.2297	0.2622	0.2182
0.05323	0.2296	0.2617	0.2131
0.18434	0.2293	0.2605	0.2122
0.11442	0.2291	0.2594	0.2118
0.08919	0.2274	0.2565	0.2111
0.00491	0.2255	0.2499	0.2086
0.00207	0.221	0.2496	0.2083
0.15921	0.2177	0.2483	0.2074
0.19831	0.2142	0.2456	0.2071
0.17682	0.2137	0.2447	0.2052
0.04338	0.2127	0.2445	0.2027
0.04002	0.2109	0.2438	0.201
0.14366	0.2077	0.2403	0.2004
0.07593	0.2074	0.2381	0.199
0.09726	0.204	0.2366	0.197
0.00753	0.2035	0.2358	0.1968
0.08402	0.2027	0.2355	0.1946
0.11868	0.2025	0.2354	0.192
0.04987	0.2	0.2331	0.1917
0.08146	0.1999	0.2324	0.1906
0.16833	0.1954	0.2296	0.1906
0.06845	0.1945	0.2289	0.1905
0.05054	0.1933	0.2278	0.1903
0.08369	0.1881	0.2249	0.1892
0.18451	0.1867	0.2202	0.1861
0.02141	0.1865	0.2201	0.1854
0.18071	0.1845	0.2172	0.1837
0.02942	0.18	0.2141	0.1836
0.00611	0.1795	0.2136	0.1833
0.01286	0.1767	0.2118	0.1818
0.11441	0.1738	0.2107	0.1812
0.03769	0.1726	0.2085	0.1805
0.04191	0.1673	0.2046	0.1765
0.02998	0.1657	0.2038	0.1755
0.13861	0.1641	0.202	0.1755
0.03416	0.1623	0.2015	0.1738
0.14333	0.1622	0.1958	0.1724
0.02709	0.1619	0.1954	0.1717
0.02684	0.1614	0.1944	0.1662
0.15129	0.1598	0.1909	0.166
0.00172	0.159	0.1901	0.1631
0.16949	0.1519	0.1898	0.1619
0.00458	0.1491	0.1895	0.1609
0.19907	0.1486	0.1878	0.1589
0.03969	0.1466	0.187	0.1576
0.19162	0.1453	0.1859	0.1546
0.06011	0.1453	0.1852	0.1544
0.17797	0.1428	0.1849	0.1541
0.03991	0.1409	0.1845	0.1534
0.09565	0.1406	0.1827	0.1532
0.00023	0.1393	0.1819	0.152
0.03029	0.1373	0.1771	0.1518
0.09167	0.135	0.1765	0.1517
0.09066	0.135	0.1758	0.1469
0.19447	0.1343	0.1754	0.1469
0.12648	0.1336	0.1754	0.145
0.12345	0.1334	0.1731	0.1448
0.11716	0.1303	0.1682	0.1442
0.12238	0.1302	0.1658	0.1433
0.0118	0.1281	0.164	0.1423
0.06159	0.1265	0.162	0.1406
0.07816	0.1258	0.1616	0.1383
0.02573	0.1234	0.158	0.1378
0.01195	0.1221	0.1573	0.1357
0.07377	0.1218	0.1567	0.1318
0.07197	0.1213	0.1533	0.1318
0.12895	0.1192	0.1531	0.1308
0.01251	0.118	0.1528	0.1299
0.16502	0.1164	0.1502	0.1285
0.09577	0.1145	0.1501	0.1278
0.05237	0.114	0.1491	0.1258
0.17974	0.1124	0.1455	0.121
0.13313	0.1122	0.1436	0.1187
0.13594	0.1114	0.1418	0.1181
0.02727	0.1113	0.1404	0.1167
0.03404	0.1111	0.1367	0.1139
0.09739	0.1086	0.1357	0.1133
0.04054	0.1081	0.1333	0.1108
0.18646	0.1074	0.1326	0.1104
0.06025	0.106	0.1325	0.1075
0.14806	0.1056	0.132	0.1063
0.1412	0.1052	0.1315	0.1059
0.01236	0.1048	0.1275	0.1046
0.08321	0.1044	0.1273	0.1028
0.03527	0.1041	0.1214	0.1021
0.02666	0.104	0.1188	0.1013
0.01039	0.1037	0.1163	0.101
0.09643	0.1025	0.1159	0.0947
0.09263	0.1022	0.1102	0.0945
0.17939	0.0996	0.1081	0.0943
0.00552	0.0967	0.1078	0.0939
0.03628	0.0946	0.1074	0.0937
0.13364	0.0928	0.1061	0.0907
0.12064	0.0925	0.104	0.0886
0.07773	0.0915	0.1031	0.0874
0.09481	0.088	0.1016	0.0859
0.06436	0.0873	0.1009	0.0856
0.16099	0.0863	0.1002	0.0831
0.03378	0.084	0.0968	0.0786
0.0724	0.0838	0.0947	0.0766
0.0477	0.0833	0.0917	0.0764
0.05457	0.0822	0.0912	0.0756
0.05293	0.0821	0.0906	0.0732
0.08664	0.0806	0.0906	0.0721
0.14347	0.0787	0.0879	0.0716
0.10166	0.0759	0.0851	0.0686
0.01715	0.0749	0.0849	0.0679
0.06989	0.0724	0.0838	0.0671
0.09095	0.0695	0.0836	0.0653
0.1374	0.0663	0.0824	0.0652
0.0727	0.0637	0.0762	0.063
0.1704	0.0624	0.0748	0.0622
0.04951	0.0605	0.0746	0.0601
0.13409	0.0566	0.0711	0.0599
0.1952	0.0539	0.0705	0.0584
0.18242	0.0533	0.0644	0.0581
0.05628	0.0527	0.0588	0.0578
0.18582	0.0522	0.0574	0.0556
0.05712	0.0518	0.0561	0.0547
0.18714	0.05	0.0544	0.0543
0.10898	0.0468	0.0453	0.0532
0.02374	0.0426	0.0441	0.0523
0.0532	0.0415	0.0435	0.0522
0.07679	0.0378	0.0434	0.0508
0.10541	0.0352	0.0417	0.0475
0.11306	0.0338	0.0386	0.0457
0.17597	0.0333	0.0378	0.0434
0.08108	0.0323	0.0377	0.0416
0.0796	0.0322	0.0362	0.0412
0.1806	0.0311	0.0351	0.0412
0.02205	0.0298	0.0332	0.0394
0.0554	0.0296	0.0319	0.0372
0.08338	0.0291	0.0316	0.035
0.00607	0.0283	0.0312	0.0339
0.15568	0.0274	0.0295	0.0336
0.18679	0.0272	0.029	0.0318
0.18508	0.026	0.0286	0.031
0.09794	0.0247	0.0246	0.0298
0.03829	0.024	0.0219	0.0288
0.15058	0.0239	0.0202	0.0229
0.12112	0.0214	0.02	0.0214
0.05323	0.0189	0.019	0.0185
0.12286	0.0182	0.0164	0.0182
0.00103	0.0181	0.016	0.0142
0.07303	0.0178	0.0122	0.0137
0.08508	0.0158	0.0109	0.0131
0.01948	0.0127	0.0096	0.0125
0.18162	0.0098	0.0093	0.0114
0.18578	0.0064	0.0092	0.0099
0.16843	0.0058	0.0074	0.0089
0.13424	0.0051	0.0066	0.0047
0.16498	0.0049	0.0055	0.0039
0.06493	0.0022	0.0035	0.0037
0.19634	0.0014	0.003	0.0034
0.14944	0.001	0.0013	0.0016
0.02458	0.0007	0.0001	0.0005
